# Supplementary material for: Genome-wide association study of 23 flowering phenology traits and 4 floral agronomic traits in tree peony (Paeonia section Moutan DC.) reveals five genes known to regulate flowering time
Source: Hortic Res. 2022 Dec 2;10(2):uhac263. doi: 10.1093/hr/uhac263 (PMC9926158; doi:10.1093/hr/uhac263)
Supplement: Web_Material_uhac263 [file web_material_uhac263.zip]

Archive with 3 entries (3 files):
- GWAS-Supplementary Data.xlsx
- GWAS-Supplementary Figure.docx
- GWAS-Supplementary Table.xlsx
