# Supplementary material for: Genome-wide association study of 23 flowering phenology traits and 4 floral agronomic traits in tree peony (Paeonia section Moutan DC.) reveals five genes known to regulate flowering time
Source: Hortic Res. 2022 Dec 2;10(2):uhac263. doi: 10.1093/hr/uhac263 (PMC9926158; doi:10.1093/hr/uhac263)
Supplement: Web_Material_uhac263 [file web_material_uhac263.zip › GWAS-Supplementary Data.xlsx]

## Sheet: Data S1
Supplemental Data 1 Correlation analysis of 30 quantitative traits for the original collection of 596 varieties
		DCE	DBS	DIF	DHO	DFB	DID	DDS	DEFS	DLFS	DEDS	DLDS	DCE	TBS	TIF	THO	TFB	TID	TDS	TEFS	TLFS	TEDS	TLDS	FDT	NF	FH	FD	PL	PH	CD	CSS
DCE	Pearson	1	.912**	.805**	.745**	.688**	.636**	.567**	.715**	.613**	.651**	.562**	0.0293784	-.162**	-.244**	-.268**	-.271**	-.421**	-.490**	-.350**	-.409**	-.376**	-.502**	-.440**	-.153**	0.0463412	0.0565905	-.258**	0.0730437	0.0266146	-0.0019007
	Sig.		9.62549e-232	8.1853e-137	1.20639e-106	7.49395e-85	6.78422e-69	4.2534e-52	1.9649e-94	1.11879e-62	3.61844e-73	6.47588e-51	0.474073	7.40077e-05	1.5845e-09	3.09043e-11	1.72802e-11	4.98334e-27	2.81474e-37	1.22557e-18	2.24589e-25	2.04053e-21	2.2335e-39	1.35042e-29	0.000179592	0.258659	0.167662	1.73163e-10	0.0747718	0.516665	0.963067
	N	596	596	596	596	596	596	596	596	596	596	596	596	596	596	596	596	596	596	596	596	596	596	596	596	596	596	596	596	596	596
DBS	Pearson		1	.919**	.870**	.809**	.763**	.703**	.824**	.727**	.767**	.692**	0.0772571	.168**	0.029755	-0.0108656	-0.0406818	-.196**	-.272**	-.086*	-.198**	-.144**	-.291**	-.450**	-.171**	.140**	0.0637833	-.231**	0.0722441	0.00312204	-0.0331024
	Sig.			1.06926e-241	2.67783e-184	6.09608e-139	1.1875e-114	4.88128e-90	7.46276e-149	4.17703e-99	2.49651e-116	4.69239e-86	0.0594372	3.89527e-05	0.468423	0.79123	0.321444	1.39531e-06	1.31577e-11	0.0367366	1.17023e-06	0.00041306	4.2085e-13	4.36137e-31	2.66488e-05	0.000630719	0.119835	1.13034e-08	0.0780179	0.939372	0.419864
	N		596	596	596	596	596	596	596	596	596	596	596	596	596	596	596	596	596	596	596	596	596	596	596	596	596	596	596	596	596
DIF	Pearson			1	.972**	.934**	.903**	.850**	.916**	.860**	.881**	.829**	.189**	.283**	.316**	.268**	.237**	.084*	-0.00506836	.209**	0.0719344	.130**	-0.033373	-.432**	-.201**	.243**	0.0519656	-.211**	0.0720147	-0.00477149	-0.0313218
	Sig.				0	2.88892e-268	2.56814e-220	1.68237e-167	3.01709e-237	6.87449e-176	5.35824e-195	6.9795e-152	3.52206e-06	1.79437e-12	2.75724e-15	3.08428e-11	4.82597e-09	0.0410561	0.901731	2.62235e-07	0.0793054	0.00142256	0.416072	1.56326e-28	7.4059e-07	1.8084e-09	0.205215	1.92084e-07	0.07897	0.90746	0.445317
	N			596	596	596	596	596	596	596	596	596	596	596	596	596	596	596	596	596	596	596	596	596	596	596	596	596	596	596	596
DHO	Pearson				1	.974**	.938**	.898**	.935**	.899**	.901**	.871**	.249**	.341**	.384**	.390**	.359**	.199**	.115**	.334**	.189**	.238**	.082*	-.408**	-.202**	.276**	0.0361595	-.203**	0.0783619	-0.0030716	-0.027338
	Sig.					0	5.36298e-275	4.3846e-214	4.64564e-269	3.62573e-215	1.26771e-217	6.36941e-186	6.7851e-10	9.64016e-18	2.07666e-22	4.72404e-23	1.32295e-19	9.50415e-07	0.00480718	5.52333e-17	3.39882e-06	3.91398e-09	0.0450491	2.79289e-25	6.76202e-07	6.61054e-12	0.378209	5.75757e-07	0.0558786	0.94035	0.505329
	N				596	596	596	596	596	596	596	596	596	596	596	596	596	596	596	596	596	596	596	596	596	596	596	596	596	596	596
DFB	Pearson					1	.958**	.926**	.937**	.925**	.917**	.903**	.319**	.380**	.441**	.452**	.469**	.302**	.220**	.438**	.295**	.342**	.189**	-.369**	-.192**	.300**	0.0232594	-.189**	.082*	-0.000958774	-0.0245296
	Sig.						0	2.58396e-254	1.5483e-272	4.05838e-252	1.04479e-238	1.35613e-219	1.30629e-15	6.06132e-22	8.7402e-30	2.04671e-31	6.21751e-34	4.53673e-14	5.79915e-08	2.14652e-29	1.97493e-13	8.55216e-18	3.47213e-06	1.08897e-20	2.42365e-06	7.33749e-14	0.570904	3.35195e-06	0.0461326	0.981365	0.550056
	N					596	596	596	596	596	596	596	596	596	596	596	596	596	596	596	596	596	596	596	596	596	596	596	596	596	596
DID	Pearson						1	.958**	.909**	.936**	.927**	.934**	.274**	.365**	.447**	.452**	.461**	.377**	.281**	.449**	.341**	.390**	.249**	-.276**	-.204**	.323**	0.0328835	-.182**	0.0687711	-0.00390298	-0.0250739
	Sig.							0	1.93779e-228	2.67981e-272	2.01502e-254	8.35795e-267	1.02724e-11	3.63738e-20	1.19428e-30	2.05839e-31	1.03746e-32	1.37754e-21	2.89125e-12	6.04933e-31	1.2053e-17	4.40272e-23	6.94721e-10	7.08095e-12	4.93392e-07	5.93779e-16	0.422946	8.08106e-06	0.0934686	0.924248	0.541237
	N						596	596	596	596	596	596	596	596	596	596	596	596	596	596	596	596	596	596	596	596	596	596	596	596	596
DDS	Pearson							1	.876**	.928**	.909**	.952**	.274**	.381**	.467**	.485**	.496**	.408**	.383**	.493**	.400**	.444**	.332**	-.183**	-.181**	.353**	0.0576595	-.153**	0.0658882	-0.000874726	-0.0172656
	Sig.								4.22255e-190	2.63249e-256	9.08348e-228	5.97643e-308	1.01234e-11	4.42393e-22	1.08598e-33	1.95851e-36	2.04021e-38	2.5496e-25	2.6074e-22	7.3344e-38	2.45739e-24	3.02474e-30	9.00328e-17	7.15769e-06	8.38658e-06	6.06094e-19	0.159765	0.00017418	0.108075	0.982998	0.674008
	N							596	596	596	596	596	596	596	596	596	596	596	596	596	596	596	596	596	596	596	596	596	596	596	596
DEFS	Pearson								1	.879**	.917**	.852**	-0.0330483	.140**	.222**	.235**	.248**	.098*	0.0252894	.323**	.098*	.177**	-0.00555853	-.548**	-.210**	.271**	0.0284142	-.196**	.085*	-0.023541	-0.0486571
	Sig.									1.41716e-193	2.18606e-239	5.73385e-169	0.420624	0.000606683	4.0538e-08	6.0729e-09	8.41243e-10	0.0161674	0.537766	5.77334e-16	0.0161602	1.33156e-05	0.892282	4.288e-48	2.22043e-07	1.62991e-11	0.48871	1.45483e-06	0.0378102	0.56625	0.235591
	N								596	596	596	596	596	596	596	596	596	596	596	596	596	596	596	596	596	596	596	596	596	596	596
DLFS	Pearson									1	.893**	.936**	.261**	.336**	.417**	.430**	.445**	.337**	.274**	.436**	.418**	.375**	.270**	-.218**	-.170**	.335**	0.0472009	-.187**	0.0744324	0.0177022	-0.012213
	Sig.										5.16161e-208	5.51716e-272	1.02648e-10	3.25814e-17	1.58612e-26	2.88671e-28	2.23386e-30	2.43323e-17	1.02821e-11	5.33489e-29	1.28835e-26	2.49011e-21	2.17934e-11	8.0407e-08	2.91644e-05	4.70368e-17	0.24992	4.09659e-06	0.0693962	0.666256	0.766052
	N									596	596	596	596	596	596	596	596	596	596	596	596	596	596	596	596	596	596	596	596	596	596
DEDS	Pearson										1	.891**	.134**	.257**	.336**	.337**	.352**	.242**	.175**	.377**	.235**	.396**	.149**	-.356**	-.216**	.291**	0.0453794	-.177**	0.0653252	-0.0111704	-0.00889795
	Sig.											1.57215e-205	0.00100928	1.80606e-10	3.0526e-17	2.51077e-17	7.88561e-19	2.1653e-09	1.67227e-05	1.50286e-21	6.56371e-09	8.50766e-24	0.000260352	2.96333e-19	9.90258e-08	4.31773e-13	0.268685	1.36258e-05	0.111128	0.785515	0.828384
	N										596	596	596	596	596	596	596	596	596	596	596	596	596	596	596	596	596	596	596	596	596
DLDS	Pearson											1	.271**	.370**	.447**	.459**	.476**	.390**	.347**	.469**	.412**	.430**	.376**	-0.068699	-.161**	.336**	0.0595553	-.157**	0.0711418	0.0194417	-0.00570419
	Sig.												1.82838e-11	9.5472e-21	1.52047e-30	2.28989e-32	5.04366e-35	4.18358e-23	2.38239e-18	5.90223e-34	7.0085e-26	3.0342e-28	2.12191e-21	0.0938134	8.21468e-05	3.28435e-17	0.146455	0.000122558	0.0826795	0.635727	0.889477
	N											596	596	596	596	596	596	596	596	596	596	596	596	596	596	596	596	596	596	596	596
TCE	Pearson												1	.705**	.656**	.654**	.667**	.596**	.559**	.376**	.575**	.496**	.553**	.430**	0.0216943	.122**	-0.0104899	-0.00970466	0.00295891	0.0608859	0.0615753
	Sig.													7.0337e-91	9.68349e-75	6.13703e-74	6.66497e-78	1.49564e-58	3.35611e-50	1.82059e-21	1.14063e-53	2.95089e-38	4.65896e-49	3.72371e-28	0.5971	0.00285639	0.79829	0.8131	0.942534	0.137631	0.133223
	N												596	596	596	596	596	596	596	596	596	596	596	596	596	596	596	596	596	596	596
TBS	Pearson													1	.879**	.849**	.813**	.764**	.730**	.691**	.727**	.711**	.717**	.265**	-0.0122768	.232**	0.00372288	0.0464539	-0.00181039	-0.00220607	-0.0138228
	Sig.														7.66701e-193	7.32957e-167	1.30394e-141	2.35233e-115	2.29658e-100	7.51322e-86	4.10172e-99	6.1421e-93	4.83937e-95	4.52504e-11	0.764866	1.0624e-08	0.927734	0.257502	0.964821	0.957139	0.736294
	N													596	596	596	596	596	596	596	596	596	596	596	596	596	596	596	596	596	596
TIF	Pearson														1	.969**	.940**	.907**	.865**	.872**	.866**	.861**	.843**	.214**	-0.04752	.299**	-0.011438	0.0569731	-0.00105646	-0.0113871	-0.00818818
	Sig.															0	1.56802e-280	9.63822e-225	1.80976e-180	2.11333e-186	3.20189e-181	8.29519e-177	2.49039e-162	1.40983e-07	0.246729	8.17457e-14	0.780507	0.164803	0.979467	0.781457	0.841885
	N														596	596	596	596	596	596	596	596	596	596	596	596	596	596	596	596	596
THO	Pearson															1	.975**	.935**	.902**	.916**	.901**	.886**	.876**	.209**	-0.0458504	.307**	-0.0274046	0.0553475	0.00775936	-0.00810499	-0.00319208
	Sig.																0	9.93314e-269	6.43216e-219	1.67577e-237	2.53301e-217	1.15684e-200	5.66472e-190	2.6674e-07	0.263743	1.85503e-14	0.504291	0.177208	0.850065	0.843471	0.938015
	N															596	596	596	596	596	596	596	596	596	596	596	596	596	596	596	596
TFB	Pearson																1	.951**	.920**	.941**	.923**	.910**	.898**	.211**	-0.0388715	.310**	-0.0360552	0.0567951	0.0131583	-0.00533273	-0.00114576
	Sig.																	1.84563e-304	1.16748e-243	2.43727e-282	4.38774e-248	2.50103e-229	1.01345e-213	1.9094e-07	0.343466	1.00504e-14	0.379586	0.166128	0.748533	0.896633	0.977732
	N																596	596	596	596	596	596	596	596	596	596	596	596	596	596	596
TID	Pearson																	1	.967**	.912**	.945**	.928**	.948**	.354**	-0.0246928	.297**	-0.0312407	.091*	-0.00985561	-0.00804327	0.00173489
	Sig.																		0	1.89938e-232	3.87139e-291	6.75831e-257	3.52613e-298	5.15636e-19	0.547404	1.40991e-13	0.446498	0.0259264	0.810248	0.844648	0.966287
	N																	596	596	596	596	596	596	596	596	596	596	596	596	596	596
TDS	Pearson																		1	.891**	.940**	.917**	.967**	.430**	0.00475606	.295**	-0.0105989	.120**	-0.0149566	-0.00498682	0.0093483
	Sig.																			1.41995e-205	1.30665e-280	9.9036e-240	0	3.56701e-28	0.907758	2.00476e-13	0.796241	0.00347727	0.715567	0.903304	0.819843
	N																		596	596	596	596	596	596	596	596	596	596	596	596	596
TEFS	Pearson																			1	.887**	.907**	.866**	0.0682175	-0.0581585	.330**	-0.040078	0.0750129	0.0150202	-0.0342107	-0.0293171
	Sig.																				1.88426e-201	2.75862e-225	1.03006e-180	0.0961437	0.156176	1.3305e-16	0.328684	0.067245	0.714409	0.404461	0.474997
	N																			596	596	596	596	596	596	596	596	596	596	596	596
TLFS	Pearson																				1	.899**	.947**	.388**	0.000647979	.309**	-0.0158602	0.0769366	-0.00195469	0.0121494	0.0127819
	Sig.																					4.94901e-215	1.50677e-294	8.00048e-23	0.987405	1.13469e-14	0.699194	0.0605042	0.962019	0.767236	0.755493
	N																				596	596	596	596	596	596	596	596	596	596	596
TEDS	Pearson																					1	.901**	.265**	-0.0530124	.299**	-0.0171477	.086*	-0.00875229	-0.0161692	0.016689
	Sig.																						1.05055e-217	5.08832e-11	0.196222	8.84399e-14	0.676107	0.035369	0.831151	0.693627	0.684299
	N																					596	596	596	596	596	596	596	596	596	596
TLDS	Pearson																						1	.527**	0.0242355	.277**	-0.00976666	.119**	-0.0114515	0.0118486	0.019155
	Sig.																							6.78946e-44	0.554849	6.09036e-12	0.811928	0.00371342	0.780253	0.772838	0.640719
	N																						596	596	596	596	596	596	596	596	596
FDT	Pearson																							1	.143**	-0.00207612	0.044125	.140**	-0.0236441	.081*	.099*
	Sig.																								0.00044382	0.959662	0.282155	0.000598886	0.564551	0.0477874	0.0155503
	N																							596	596	596	596	596	596	596	596
NF	Pearson																								1	-0.0276358	.087*	.210**	.551**	.601**	.491**
	Sig.																									0.5007	0.0342136	2.38607e-07	1.48271e-48	7.48222e-60	2.05316e-37
	N																								596	596	596	596	596	596	596
FH	Pearson																									1	.646**	.258**	.103*	0.0599795	0.0152378
	Sig.																										8.56444e-72	1.53992e-10	0.0117545	0.143597	0.710456
	N																									596	596	596	596	596	596
FD	Pearson																										1	.357**	.154**	.155**	.088*
	Sig.																											2.09961e-19	0.000158556	0.000148559	0.0322308
	N																										596	596	596	596	596
PL	Pearson																											1	.348**	.274**	.225**
	Sig.																												2.07755e-18	9.62187e-12	2.80079e-08
	N																											596	596	596	596
PH	Pearson																												1	.796**	.644**
	Sig.																													7.12398e-132	4.8556e-71
	N																												596	596	596
CD	Pearson																													1	.845**
	Sig.																														2.0103e-163
	N																													596	596
CSS	Pearson																														1
	Sig.
	N																														596
**: P＜0.01; *: P＜0.05
T: Time of flowering phenology; D: Duration of flowering phenology.
CE: color-exposure stage; BS: blooming stage; IF: initial flowering stage; HO: half opening stage; FB: full blooming stage; IDP: initial decay stage; DS: decay stage; EFS: early full blooming stage; LFS: late full blooming stage; EDS: early decay stage; LDS: late decay stage.
FDT: flowering duration time; NF: number of flowers; FH: flower height; FD: flower diameter; PL: pedicel length
PH: plant heighe; CD: crown diameter; CSS: crown shade size.

## Sheet: Data S2
Supplemental Data 2 Principal components of 30 traits in the 596 cultivated tree peony varieties
Trait	Factor
	1	2	3	4	5
TCE	0.227863	-0.921509	0.0622416	-0.072734	0.276519
TBS	0.457159	-0.823821	0.0411204	-0.0502321	0.209585
TIF	0.69254	-0.682415	0.0252551	-0.0317224	0.0786426
THO	0.776154	-0.603519	0.0222493	-0.036278	0.031314
TFB	0.838132	-0.522533	0.021783	-0.0405143	0.000336975
TID	0.851134	-0.479785	0.0159662	-0.0110893	-0.0186938
TDS	0.867243	-0.406932	0.0271076	0.0207671	-0.0211923
TEFS	0.683957	-0.680733	0.00961677	0.0356271	-0.234709
TLFS	0.830874	-0.456629	0.0365328	-0.00339131	-0.00435506
TEDS	0.769739	-0.548256	0.0168674	0.0183888	-0.118693
TLDS	0.849928	-0.392814	0.0437804	0.00568536	0.0377887
DCE	0.540627	0.350237	0.0361011	-0.211762	0.635252
DBS	0.716465	0.412639	-0.0148673	-0.0924389	0.276404
DIF	0.821221	0.471845	-0.030274	-0.0452494	0.0419765
DHO	0.834466	0.493636	-0.0294691	-0.046575	-0.0136482
DFB	0.840275	0.503174	-0.0262452	-0.0467484	-0.0437413
DID	0.755368	0.627042	-0.0352586	-0.0150281	-0.0623865
DDS	0.698935	0.683509	-0.0251396	0.0128584	-0.0610275
DEFS	0.799873	0.466977	-0.0489854	0.0377992	-0.342144
DLFS	0.742341	0.613053	-0.0145224	-0.00779063	-0.0477858
DEDS	0.764096	0.546029	-0.0345638	0.0140418	-0.169688
DLDS	0.674573	0.701186	-0.0117	0.000119445	-0.0119768
FDT	-0.0113793	0.628963	0.0708726	-0.0540064	0.538307
NF	-0.149136	0.184059	0.697311	-0.200833	-0.0144865
FH	0.405732	0.0202918	0.216131	0.761659	0.0604264
FD	0.0365838	-0.0366742	0.337262	0.813878	0.2424
PL	-0.0699542	0.27426	0.452795	0.463856	-0.0586185
PH	0.043591	-0.0365716	0.872853	-0.113428	-0.12948
CD	-0.00684072	0.0331506	0.923789	-0.203787	-0.0267231
CSS	-0.017272	0.0569874	0.833363	-0.246913	-0.0357528
Eigenvalue	12.36	7.92	3.19	1.69	1.21
Contribution (%)	41.21	26.41	10.63	5.64	4.04
Cummulative contribution (%)	41.21	67.61	78.247	83.88	87.92
T: Time of flowering phenology; D: Duration of flowering phenology.
CE: color-exposure stage; BS: blooming stage; IF: initial flowering stage; HO: half opening stage; FB: full blooming stage; IDP: initial decay stage; DS: decay stage; EFS: early full blooming stage; LFS: late full blooming stage; EDS: early decay stage; LDS: late decay stage.
FDT: flowering duration time; NF: number of flowers; FH: flower height; FD: flower diameter; PL: pedicel length
PH: plant heighe; CD: crown diameter; CSS: crown shade size.

## Sheet: Data S3
Supplemental Data 3 Correlation analysis of 30 quantitative traits in the GWAS collection of 451 varieties
		TCE	TBS	TIF	THO	TFB	TID	TDS	TEFS	TLFS	TEDS	TLDS	DCE	DBS	DIF	DHO	DFB	DID	DDS	DEFS	DLFS	DEDS	DLDS	FDT	NF	FH	FD	PL	PH	CD	CSS
TCE	Pearson	1	.918**	.822**	.768**	.734**	.678**	.617**	.738**	.659**	.677**	.618**	0.0788429	-.165**	-.247**	-.267**	-.247**	-.407**	-.469**	-.346**	-.383**	-.337**	-.469**	-.379**	-0.089846	-0.00162308	0.0263068	-.329**	.099*	-0.0158337	0.0887886
	Sig.		1.82652e-182	1.13905e-111	5.42618e-89	1.98209e-77	5.04974e-62	9.82662e-49	9.11127e-79	1.47456e-57	1.19294e-61	6.56637e-49	0.0944601	0.000438394	1.09755e-07	8.78068e-09	1.12342e-07	2.00235e-19	4.66175e-26	4.22546e-14	3.3496e-17	2.1059e-13	5.01865e-26	6.77557e-17	0.0565722	0.972579	0.577378	7.6505e-13	0.0357332	0.737366	0.0595552
	N	451	451	451	451	451	451	451	451	451	451	451	451	451	451	451	451	451	451	451	451	451	451	451	451	451	451	451	451	451	451
TBS	Pearson		1	.925**	.877**	.838**	.792**	.743**	.835**	.755**	.787**	.736**	.112*	.144**	0.0143461	-0.0263609	-0.0278291	-.190**	-.257**	-0.089978	-.188**	-.111*	-.264**	-.375**	-0.0847558	0.0704263	0.02107	-.291**	.109*	-0.0286635	0.0796617
	Sig.			4.2663e-191	6.31514e-145	2.39154e-120	2.74759e-98	3.08912e-80	1.6262e-118	2.314e-84	4.25724e-96	5.733e-78	0.0172594	0.00211356	0.761254	0.576596	0.555543	4.715e-05	3.19706e-08	0.0562088	6.05402e-05	0.0185585	1.29983e-08	1.59472e-16	0.0721486	0.13535	0.655405	3.00652e-10	0.0205992	0.543747	0.091076
	N		451	451	451	451	451	451	451	451	451	451	451	451	451	451	451	451	451	451	451	451	451	451	451	451	451	451	451	451	451
TIF	Pearson			1	.971**	.943**	.911**	.873**	.917**	.872**	.890**	.851**	.187**	.237**	.278**	.233**	.224**	0.0639428	-0.00888687	.186**	0.0598677	.140**	-0.0290891	-.366**	-.134**	.173**	-0.00137345	-.258**	.110*	0.0210084	0.0729367
	Sig.				2.11616e-282	4.38088e-217	5.12175e-175	4.14334e-142	4.13942e-181	1.59835e-141	2.31865e-155	8.34436e-128	6.63822e-05	3.44961e-07	1.92955e-09	5.84405e-07	1.58509e-06	0.17524	0.850713	7.06206e-05	0.204439	0.00283742	0.53778	1.02001e-15	0.0043108	0.000230469	0.976796	2.80959e-08	0.0190193	0.656348	0.121935
	N			451	451	451	451	451	451	451	451	451	451	451	451	451	451	451	451	451	451	451	451	451	451	451	451	451	451	451	451
THO	Pearson				1	.980**	.938**	.910**	.937**	.900**	.909**	.880**	.233**	.281**	.336**	.351**	.341**	.169**	.099*	.309**	.163**	.239**	0.0709378	-.361**	-.150**	.197**	-0.0359058	-.252**	.120*	0.0267568	0.0750645
	Sig.					0	3.17914e-209	4.75483e-174	1.09998e-207	2.98744e-164	2.25889e-172	5.75845e-147	5.32073e-07	1.33616e-09	2.33166e-13	1.63397e-14	9.2516e-14	0.00031705	0.0353319	1.98446e-11	0.00051868	2.82321e-07	0.132529	2.5637e-15	0.00136707	2.4895e-05	0.446865	5.83583e-08	0.0110629	0.570883	0.111396
	N				451	451	451	451	451	451	451	451	451	451	451	451	451	451	451	451	451	451	451	451	451	451	451	451	451	451	451
TFB	Pearson					1	.949**	.922**	.934**	.916**	.920**	.895**	.299**	.318**	.378**	.397**	.427**	.244**	.171**	.384**	.240**	.316**	.146**	-.334**	-.156**	.210**	-0.0542306	-.244**	.113*	0.012307	0.0704483
	Sig.						6.69212e-228	1.34853e-186	5.06477e-203	4.5384e-180	2.79676e-184	3.41203e-159	9.04246e-11	4.38708e-12	9.21537e-17	1.85764e-18	1.86297e-21	1.53126e-07	0.000270928	2.85326e-17	2.42374e-07	6.8552e-12	0.00189694	3.26411e-13	0.000921466	6.70808e-06	0.25042	1.50806e-07	0.0159551	0.794366	0.135229
	N					451	451	451	451	451	451	451	451	451	451	451	451	451	451	451	451	451	451	451	451	451	451	451	451	451	451
TID	Pearson						1	.957**	.904**	.930**	.929**	.932**	.239**	.300**	.382**	.389**	.408**	.332**	.239**	.390**	.290**	.364**	.216**	-.228**	-.185**	.262**	-0.0169334	-.219**	.102*	0.0288782	0.0532947
	Sig.							3.05099e-243	2.01672e-167	6.33719e-197	1.60852e-196	3.31709e-200	2.77714e-07	7.80486e-11	3.78659e-17	8.9965e-18	1.47946e-19	4.76404e-13	2.96481e-07	8.34703e-18	3.32491e-10	1.32823e-15	3.80868e-06	9.43392e-07	7.98034e-05	1.54783e-08	0.719865	2.69071e-06	0.03112	0.540733	0.2587
	N						451	451	451	451	451	451	451	451	451	451	451	451	451	451	451	451	451	451	451	451	451	451	451	451	451
TDS	Pearson							1	.875**	.915**	.911**	.945**	.237**	.323**	.414**	.429**	.443**	.356**	.341**	.434**	.340**	.411**	.290**	-.152**	-.171**	.287**	0.0166232	-.200**	0.0827864	0.021002	0.0467147
	Sig.								1.01342e-143	4.13237e-179	1.17305e-174	2.92829e-219	3.49141e-07	2.09066e-12	4.28181e-20	1.44172e-21	4.11593e-23	6.7178e-15	1.00051e-13	4.04846e-22	1.21681e-13	8.95847e-20	3.33759e-10	0.00120358	0.000261898	5.29361e-10	0.724787	1.81387e-05	0.0790453	0.656446	0.322244
	N							451	451	451	451	451	451	451	451	451	451	451	451	451	451	451	451	451	451	451	451	451	451	451	451
TEFS	Pearson								1	.866**	.913**	.846**	-0.0612242	0.0705323	.161**	.185**	.207**	0.0492534	-0.0137543	.287**	0.0463389	.158**	-0.040529	-.516**	-.149**	.180**	-0.0286694	-.228**	.124**	0.019323	0.0639414
	Sig.									6.37866e-137	7.86846e-177	8.2648e-125	0.194351	0.134762	0.000585282	7.78667e-05	9.7904e-06	0.296618	0.770822	5.28097e-10	0.326157	0.000758085	0.390523	5.52023e-32	0.00155062	0.000117786	0.543665	1.01336e-06	0.00816964	0.682351	0.17525
	N								451	451	451	451	451	451	451	451	451	451	451	451	451	451	451	451	451	451	451	451	451	451	451
TLFS	Pearson									1	.888**	.932**	.247**	.276**	.361**	.371**	.395**	.287**	.224**	.369**	.383**	.343**	.239**	-.159**	-.142**	.248**	-0.017097	-.233**	.112*	0.0145169	0.0830475
	Sig.										3.01905e-153	3.27463e-200	1.05149e-07	2.57458e-09	2.353e-15	3.69678e-16	2.68905e-18	5.62479e-10	1.58002e-06	5.28747e-16	3.21698e-17	7.23451e-14	2.89244e-07	0.000714087	0.00254325	9.14213e-08	0.717275	5.77242e-07	0.0171562	0.758499	0.0781015
	N									451	451	451	451	451	451	451	451	451	451	451	451	451	451	451	451	451	451	451	451	451	451
TEDS	Pearson										1	.889**	.131**	.223**	.304**	.309**	.334**	.220**	.157**	.351**	.208**	.400**	.137**	-.314**	-.182**	.207**	-0.0122009	-.215**	0.0842279	0.0307686	0.0508511
	Sig.											3.23221e-154	0.00534938	1.69039e-06	4.17231e-11	1.91471e-11	3.23812e-13	2.31629e-06	0.000813336	1.71226e-14	8.20451e-06	9.42226e-19	0.00363509	8.43981e-12	0.000101898	8.95115e-06	0.796099	4.19822e-06	0.0739471	0.514553	0.281207
	N										451	451	451	451	451	451	451	451	451	451	451	451	451	451	451	451	451	451	451	451	451
TLDS	Pearson											1	.240**	.311**	.386**	.393**	.413**	.331**	.291**	.395**	.357**	.386**	.340**	-0.0201204	-.156**	.278**	0.0232821	-.207**	0.0853276	0.0246072	0.0553765
	Sig.												2.62699e-07	1.5332e-11	1.95001e-17	4.62004e-18	5.14571e-20	5.2425e-13	3.1271e-10	2.55094e-18	5.74757e-15	1.68957e-17	1.11694e-13	0.669999	0.000905289	1.90546e-09	0.62192	9.19031e-06	0.0702405	0.602223	0.240534
	N											451	451	451	451	451	451	451	451	451	451	451	451	451	451	451	451	451	451	451	451
DCE	Pearson												1	.702**	.626**	.615**	.643**	.551**	.514**	.306**	.548**	.460**	.516**	.444**	-0.0375336	.106*	-0.0750086	-0.0738682	-0.0154093	-0.0172447	0.0260593
	Sig.													3.7843e-68	2.18634e-50	2.63259e-48	5.23164e-54	3.69487e-37	8.58032e-32	3.30267e-11	1.05971e-36	5.05661e-25	4.29896e-32	3.04854e-23	0.42652	0.0246504	0.111664	0.11723	0.744156	0.714937	0.580967
	N												451	451	451	451	451	451	451	451	451	451	451	451	451	451	451	451	451	451	451
DBS	Pearson													1	.874**	.833**	.813**	.761**	.735**	.664**	.721**	.712**	.723**	.325**	-0.00910201	.193**	-0.0596001	0.0416012	-0.000785645	-0.0323829	-0.00603229
	Sig.														7.37394e-143	1.72229e-117	2.12378e-107	1.92003e-86	1.23917e-77	1.27752e-58	1.90147e-73	4.94428e-71	3.02272e-74	1.44854e-12	0.847143	3.82874e-05	0.206473	0.378099	0.986725	0.492727	0.898345
	N													451	451	451	451	451	451	451	451	451	451	451	451	451	451	451	451	451	451
DIF	Pearson														1	.963**	.938**	.902**	.874**	.858**	.863**	.862**	.848**	.256**	-0.0711001	.278**	-0.0739303	0.0736309	0.00148867	0.0398937	-0.0130628
	Sig.															3.58777e-258	4.24109e-209	2.43944e-166	9.23049e-143	1.11588e-131	2.09061e-135	2.33006e-134	4.24034e-126	3.36241e-08	0.131643	1.98747e-09	0.116921	0.118415	0.974849	0.398	0.782046
	N															451	451	451	451	451	451	451	451	451	451	451	451	451	451	451	451
DHO	Pearson															1	.977**	.927**	.904**	.911**	.890**	.885**	.872**	.227**	-0.0847236	.279**	-.106*	0.0674291	0.0141314	0.0426343	-0.00774754
	Sig.																1.52068e-302	1.43083e-193	7.17076e-168	1.99328e-174	3.42658e-155	3.11802e-151	4.21061e-141	1.129e-06	0.0722572	1.63536e-09	0.0239934	0.152824	0.764722	0.36636	0.869669
	N															451	451	451	451	451	451	451	451	451	451	451	451	451	451	451	451
DFB	Pearson																1	.935**	.907**	.926**	.903**	.901**	.880**	.220**	-0.0895752	.277**	-.119*	0.0587635	0.0113938	0.0239388	-0.00883819
	Sig.																	2.69027e-204	1.62198e-170	1.17038e-191	4.2013e-167	2.4043e-165	4.78741e-147	2.32293e-06	0.0573241	2.07388e-09	0.011649	0.212926	0.80932	0.612124	0.851522
	N																451	451	451	451	451	451	451	451	451	451	451	451	451	451	451
DID	Pearson																	1	.962**	.890**	.931**	.918**	.940**	.374**	-.098*	.303**	-0.0759193	.118*	-0.0159787	0.038898	-0.0356788
	Sig.																		2.99335e-255	1.27763e-155	6.48228e-199	6.37827e-182	1.01002e-211	2.11782e-16	0.0376338	4.76228e-11	0.107369	0.0118126	0.73505	0.40989	0.449745
	N																	451	451	451	451	451	451	451	451	451	451	451	451	451	451
DDS	Pearson																		1	.873**	.921**	.902**	.955**	.434**	-0.0739227	.301**	-0.0414503	.138**	-0.0360732	0.0288549	-0.0420178
	Sig.																			1.84505e-142	6.48923e-186	3.83335e-166	6.32382e-239	3.7417e-22	0.116959	6.58796e-11	0.379833	0.00327853	0.444748	0.541059	0.373338
	N																		451	451	451	451	451	451	451	451	451	451	451	451	451
DEFS	Pearson																			1	.852**	.893**	.839**	0.0543872	-.093*	.293**	-.111*	.110*	0.0217804	0.0382861	-0.0238645
	Sig.																				1.5422e-128	3.41438e-158	1.29418e-120	0.249052	0.0488002	2.35672e-10	0.0188768	0.0199479	0.644571	0.417301	0.613229
	N																			451	451	451	451	451	451	451	451	451	451	451	451
DLFS	Pearson																				1	.876**	.936**	.419**	-0.0592683	.289**	-0.0739175	0.0914039	-0.000701372	0.0243858	-0.00271303
	Sig.																					1.55662e-144	4.21371e-206	1.20038e-20	0.209015	4.22865e-10	0.116985	0.0524042	0.988149	0.605495	0.954182
	N																				451	451	451	451	451	451	451	451	451	451	451
DEDS	Pearson																					1	.880**	.256**	-.115*	.273**	-0.0728605	.100*	-0.0240065	0.0442748	-0.0327068
	Sig.																						1.66056e-147	3.53822e-08	0.0141755	3.98619e-09	0.122327	0.0342755	0.611118	0.348191	0.488407
	N																					451	451	451	451	451	451	451	451	451	451
DLDS	Pearson																						1	.553**	-0.059989	.293**	-0.0354702	.132**	-0.0338463	0.0320999	-0.0342517
	Sig.																							1.59873e-37	0.203522	2.26926e-10	0.452402	0.00491908	0.473376	0.496516	0.46809
	N																						451	451	451	451	451	451	451	451	451
FDT	Pearson																							1	0.0484068	.096*	.110*	.101*	-0.0722912	0.0208222	-0.00306304
	Sig.																								0.305009	0.0415636	0.0199737	0.0315975	0.125282	0.659201	0.948279
	N																							451	451	451	451	451	451	451	451
NF	Pearson																								1	-0.00171756	.125**	.221**	.548**	.288**	.578**
	Sig.																									0.970984	0.00772152	2.24335e-06	9.66472e-37	4.9309e-10	1.58795e-41
	N																								451	451	451	451	451	451	451
FH	Pearson																									1	.526**	.275**	.202**	0.0877688	.140**
	Sig.																										2.19896e-33	2.94576e-09	1.48837e-05	0.062554	0.00290889
	N																									451	451	451	451	451	451
FD	Pearson																										1	.298**	.210**	.111*	.195**
	Sig.																											9.85471e-11	7.19072e-06	0.0182397	3.1737e-05
	N																										451	451	451	451	451
PL	Pearson																											1	.425**	.129**	.321**
	Sig.																												3.19434e-21	0.00615713	2.75467e-12
	N																											451	451	451	451
PH	Pearson																												1	.398**	.771**
	Sig.																													1.39114e-18	5.21269e-90
	N																												451	451	451
CD	Pearson																													1	.428**
	Sig.																														1.46151e-21
	N																													451	451
CSS	Pearson																														1
	Sig.
	N																														451
**: P＜0.01; *: P＜0.05
T: Time of flowering phenology; D: Duration of flowering phenology.
CE: color-exposure stage; BS: blooming stage; IF: initial flowering stage; HO: half opening stage; FB: full blooming stage; IDP: initial decay stage; DS: decay stage; EFS: early full blooming stage; LFS: late full blooming stage; EDS: early decay stage; LDS: late decay stage.
FDT: flowering duration time; NF: number of flowers; FH: flower height; FD: flower diameter; PL: pedicel length
PH: plant heighe; CD: crown diameter; CSS: crown shade size.
