# Supplementary material for: Genome-wide association study of 23 flowering phenology traits and 4 floral agronomic traits in tree peony (Paeonia section Moutan DC.) reveals five genes known to regulate flowering time
Source: Hortic Res. 2022 Dec 2;10(2):uhac263. doi: 10.1093/hr/uhac263 (PMC9926158; doi:10.1093/hr/uhac263)
Supplement: Web_Material_uhac263 [file web_material_uhac263.zip › GWAS-Supplementary Table.xlsx]

## Sheet: Table S1
Supplementary Table 1 Summary of the tree peony collection.
Accession ID	Name
1	Paeonia suffruticosa ‘Fuguihong’
2	Paeonia suffruticosa ‘Honglouchun’
3	Paeonia suffruticosa ‘Yinhonglou’
4	Paeonia suffruticosa ‘Feiyanhongzhuang’
5	Paeonia suffruticosa ‘Hongmeigui’
6	Paeonia suffruticosa ‘Xiulihong’
7	Paeonia suffruticosa ‘Hongzhunv’
8	Paeonia suffruticosa ‘Hongxiayingri’
9	Paeonia suffruticosa ‘Jinguimantang’
10	Paeonia suffruticosa ‘Hongxia’
11	Paeonia suffruticosa ‘Luohanhong’
12	Paeonia suffruticosa ‘Wanxiayuhui’
13	Paeonia suffruticosa ‘Guanshihongyu’
14	Paeonia suffruticosa ‘Jinpaohong’
15	Paeonia suffruticosa ‘Yingrihong’
16	Paeonia suffruticosa ‘Chaoyanghong’
17	Paeonia suffruticosa ‘Qingzhaosipin’
18	Paeonia suffruticosa ‘Hongyulou’
19	Paeonia suffruticosa ‘Hongyanbirui’
20	Paeonia suffruticosa ‘Taoyanhong’
21	Paeonia suffruticosa ‘Huolianjindan’
22	Paeonia suffruticosa ‘Sijinpaohong’
23	Paeonia suffruticosa ‘Sihonglian’
24	Paeonia suffruticosa ‘Hongqiao’
25	Paeonia suffruticosa ‘Caiyunhong’
26	Paeonia suffruticosa ‘Yinhongyingri’
27	Paeonia suffruticosa ‘Hongmeifeixue’
28	Paeonia suffruticosa ‘Huolianbiyu’
29	Paeonia suffruticosa ‘Lizhu’
30	Paeonia suffruticosa ‘Aoyang’
31	Paeonia suffruticosa ‘Fengyehong’
32	Paeonia suffruticosa ‘Donghualuohan’
33	Paeonia suffruticosa ‘Yipinzhuyi’
34	Paeonia suffruticosa ‘Caihui’
35	Paeonia suffruticosa ‘Hongxiuqiu’
36	Paeonia suffruticosa ‘Xiguarang’
37	Paeonia suffruticosa ‘Sijinpao’
38	Paeonia suffruticosa ‘Dahuhong’
39	Paeonia suffruticosa ‘Shibahao’
40	Paeonia suffruticosa ‘Jiuzuiyang妃’
41	Paeonia suffruticosa ‘Yuanhongqiang’
42	Paeonia suffruticosa ‘Yinlinbizhu’
43	Paeonia suffruticosa ‘Tongyun’
44	Paeonia suffruticosa ‘Yanzhiyun’
45	Paeonia suffruticosa ‘Shaonvzhuang’
46	Paeonia suffruticosa ‘Luhehong’
47	Paeonia suffruticosa ‘Huayuanhong’
48	Paeonia suffruticosa ‘Jinjianghong’
49	Paeonia suffruticosa ‘Jinshangtianhua’
50	Paeonia suffruticosa ‘Xishiyanzhuang’
51	Paeonia suffruticosa ‘Shanhualanman’
52	Paeonia suffruticosa ‘Sanyingshi’
53	Paeonia suffruticosa ‘Pinghuqiuyue’
54	Paeonia suffruticosa ‘Dandinghe’
55	Paeonia suffruticosa ‘Dahongbaozhu’
56	Paeonia suffruticosa ‘Hongyu’
57	Paeonia suffruticosa ‘Yinhongjiaoyan’
58	Paeonia suffruticosa ‘Zhuyehongmei’
59	Paeonia suffruticosa ‘Meihongpiaoxiang’
60	Paeonia suffruticosa ‘Ziguangge’
61	Paeonia suffruticosa ‘Yingwuximei’
62	Paeonia suffruticosa ‘Hongmeiaoshuang’
63	Paeonia suffruticosa ‘Hongxialou’
64	Paeonia suffruticosa ‘Baihuazhengyan’
65	Paeonia suffruticosa ‘Xuri’
66	Paeonia suffruticosa ‘Yinhongqiaodong’
67	Paeonia suffruticosa ‘Honghualushuang’
68	Paeonia suffruticosa ‘Jiaohong’
69	Paeonia suffruticosa ‘Bianyehong’
70	Paeonia suffruticosa ‘Junyanhong’
71	Paeonia suffruticosa ‘Dieyun’
72	Paeonia suffruticosa ‘Chilonghuancai’
73	Paeonia suffruticosa ‘Huhong’
74	Paeonia suffruticosa ‘Baiyuansong’
75	Paeonia suffruticosa ‘Jinyunhong’
76	Paeonia suffruticosa ‘Hongqilin’
77	Paeonia suffruticosa ‘Xizhao’
78	Paeonia suffruticosa ‘Liyuanhong’
79	Paeonia suffruticosa ‘Wuyihong’
80	Paeonia suffruticosa ‘Dapengzhanchi’
81	Paeonia suffruticosa ‘Juanyehong’
82	Paeonia suffruticosa ‘Heitaohuanghou’
83	Paeonia suffruticosa ‘Mingxing’
84	Paeonia suffruticosa ‘Chunzao’
85	Paeonia suffruticosa ‘Chunhongzhengyan’
86	Paeonia suffruticosa ‘Honghudie’
87	Paeonia suffruticosa ‘Honghe’
88	Paeonia suffruticosa ‘Juhong’
89	Paeonia suffruticosa ‘Congzhongxiao’
90	Paeonia suffruticosa ‘Caozhouhong’
91	Paeonia suffruticosa ‘Hongloudongjin’
92	Paeonia suffruticosa ‘Dahongyipin’
93	Paeonia suffruticosa ‘Meihongzhengyan’
94	Paeonia suffruticosa ‘Zhihong’
95	Paeonia suffruticosa ‘Shouanhong’
96	Paeonia suffruticosa ‘Kuihuahong’
97	Paeonia suffruticosa ‘Cangzhihong’
98	Paeonia suffruticosa ‘Haitangzhengrun’
99	Paeonia suffruticosa ‘Yingcuihong’
100	Paeonia suffruticosa ‘Zhushalei’
101	Paeonia suffruticosa ‘Lizhaihong’
102	Paeonia suffruticosa ‘Yingjinhong’
103	Paeonia suffruticosa ‘Dabanhong’
104	Paeonia suffruticosa ‘Hongxiatuori’
105	Paeonia suffruticosa ‘Wanhuakui’
106	Paeonia suffruticosa ‘Yanzhidianyu’
107	Paeonia suffruticosa ‘Zhoubanhong’
108	Paeonia suffruticosa ‘Qihuaxiancai’
109	Paeonia suffruticosa ‘Yinhonglvbo’
110	Paeonia suffruticosa ‘Xiangyanghong’
111	Paeonia suffruticosa ‘Nishangyuyi’
112	Paeonia suffruticosa ‘Xiutaohonghua’
113	Paeonia suffruticosa ‘Chunhongjiaoyan’
114	Paeonia suffruticosa ‘Yipinhong’
115	Paeonia suffruticosa ‘Dazhanhongtu’
116	Paeonia suffruticosa ‘Chenhong’
117	Paeonia suffruticosa ‘Fenghuahong’
118	Paeonia suffruticosa ‘Hongguangxiancai’
119	Paeonia suffruticosa ‘Cangjiao’
120	Paeonia suffruticosa ‘Siwanhua’
121	Paeonia suffruticosa ‘Dongfanghong’
122	Paeonia suffruticosa ‘Jianrong’
123	Paeonia suffruticosa ‘Shanhutai’
124	Paeonia suffruticosa ‘Wuxinhong’
125	Paeonia suffruticosa ‘Fuguimantang’
126	Paeonia suffruticosa ‘Hongfeilvshou’
127	Paeonia suffruticosa ‘Baiyuanhongxia’
128	Paeonia suffruticosa ‘Baoloutai’
129	Paeonia suffruticosa ‘Yinghong’
130	Paeonia suffruticosa ‘Taohongdicui’
131	Paeonia suffruticosa ‘Xijiangjin’
132	Paeonia suffruticosa ‘Xiaotaohong’
133	Paeonia suffruticosa ‘Yanzhitu’
134	Paeonia suffruticosa ‘Siwanshenghua’
135	Paeonia suffruticosa ‘Shouxinghong’
136	Paeonia suffruticosa ‘Chaoyi’
137	Paeonia suffruticosa ‘Qingzhaosipinhong’
138	Paeonia suffruticosa ‘Taohongfeicui’
139	Paeonia suffruticosa ‘Yaodaihong’
140	Paeonia suffruticosa ‘Baiyuanhong’
141	Paeonia suffruticosa ‘Hongdongsheng’
142	Paeonia suffruticosa ‘Weidonghong’
143	Paeonia suffruticosa ‘Nihonghuancai’
144	Paeonia suffruticosa ‘Mayehong’
145	Paeonia suffruticosa ‘Xinshiji’
146	Paeonia suffruticosa ‘Chunhong’
147	Paeonia suffruticosa ‘Liyuanchun’
148	Paeonia suffruticosa ‘Zhushadianhong’
149	Paeonia suffruticosa ‘Hongbaoshi’
150	Paeonia suffruticosa ‘Hongqimanjuan’
151	Paeonia suffruticosa ‘Yinhongzhengchun’
152	Paeonia suffruticosa ‘Yinhonghuancai’
153	Paeonia suffruticosa ‘Roufurong’
154	Paeonia suffruticosa ‘Tianxiangjin’
155	Paeonia suffruticosa ‘Xueyingtaohua’
156	Paeonia suffruticosa ‘Taohuayushuang’
157	Paeonia suffruticosa ‘Chenhui’
158	Paeonia suffruticosa ‘Qizhuangshanhe’
159	Paeonia suffruticosa ‘Fenyupan’
160	Paeonia suffruticosa ‘Xiutaohua’
161	Paeonia suffruticosa ‘Yinfenjinlin’
162	Paeonia suffruticosa ‘Wandieyunfeng’
163	Paeonia suffruticosa ‘Fenfurong’
164	Paeonia suffruticosa ‘Tianranfen’
165	Paeonia suffruticosa ‘Caidiefeiwu’
166	Paeonia suffruticosa ‘Loulanmeiren’
167	Paeonia suffruticosa ‘Yanluofenhe’
168	Paeonia suffruticosa ‘Guifen’
169	Paeonia suffruticosa ‘Dongzhitaohua’
170	Paeonia suffruticosa ‘Fenyuqiu’
171	Paeonia suffruticosa ‘Bailianxiang’
172	Paeonia suffruticosa ‘Chifen’
173	Paeonia suffruticosa ‘Fenpancangjin’
174	Paeonia suffruticosa ‘Lufen’
175	Paeonia suffruticosa ‘Yinbianmeigui’
176	Paeonia suffruticosa ‘Jiaozi’
177	Paeonia suffruticosa ‘Chunsemanyuan’
178	Paeonia suffruticosa ‘Caiju’
179	Paeonia suffruticosa ‘Bihaiqingtian’
180	Paeonia suffruticosa ‘Lanhaibibo’
181	Paeonia suffruticosa ‘Ziluolan’
182	Paeonia suffruticosa ‘Zilankui’
183	Paeonia suffruticosa ‘Lanju’
184	Paeonia suffruticosa ‘Haibo’
185	Paeonia suffruticosa ‘Lanhudie’
186	Paeonia suffruticosa ‘Hulan’
187	Paeonia suffruticosa ‘Xingchenlan’
188	Paeonia suffruticosa ‘Lanyu’
189	Paeonia suffruticosa ‘Huidongqiao’
190	Paeonia suffruticosa ‘Lanfurong’
191	Paeonia suffruticosa ‘Lanyueliang’
192	Paeonia suffruticosa ‘Qingyulan’
193	Paeonia suffruticosa ‘Suxinlan’
194	Paeonia suffruticosa ‘Chilan’
195	Paeonia suffruticosa ‘Mangxinglan’
196	Paeonia suffruticosa ‘Shenglanlou’
197	Paeonia suffruticosa ‘Chunlan’
198	Paeonia suffruticosa ‘Lanhuakui’
199	Paeonia suffruticosa ‘Caiyelanju’
200	Paeonia suffruticosa ‘Xishilan’
201	Paeonia suffruticosa ‘Dadonglan’
202	Paeonia suffruticosa ‘Yuguotianqing’
203	Paeonia suffruticosa ‘Qingcuilan’
204	Paeonia suffruticosa ‘Dabanlan’
205	Paeonia suffruticosa ‘Landie’
206	Paeonia suffruticosa ‘Bibochun’
207	Paeonia suffruticosa ‘Lantianyu’
208	Paeonia suffruticosa ‘Ruanzhilan’
209	Paeonia suffruticosa ‘Taigelan’
210	Paeonia suffruticosa ‘Lanyue’
211	Paeonia suffruticosa ‘Yuhoufengguang’
212	Paeonia suffruticosa ‘Datoulan’
213	Paeonia suffruticosa ‘Chuitoulan’
214	Paeonia suffruticosa ‘Linghuazhanlu’
215	Paeonia suffruticosa ‘Luoyanghong’
216	Paeonia suffruticosa ‘Zhaofen’
217	Paeonia suffruticosa ‘Qinglongwofenchi’
218	Paeonia suffruticosa ‘Lihuayingxue’
219	Paeonia suffruticosa ‘Xueyingfenlou’
220	Paeonia suffruticosa ‘Baihuazhengchun’
221	Paeonia suffruticosa ‘Fenloutai’
222	Paeonia suffruticosa ‘Tianxianglou’
223	Paeonia suffruticosa ‘Chushuifurong’
224	Paeonia suffruticosa ‘Sijiaorongsanbian’
225	Paeonia suffruticosa ‘Rongmanmian’
226	Paeonia suffruticosa ‘Fenli’
227	Paeonia suffruticosa ‘Wawamian’
228	Paeonia suffruticosa ‘Baiyuanfen’
229	Paeonia suffruticosa ‘Fenzhuang’
230	Paeonia suffruticosa ‘Xiaoyun’
231	Paeonia suffruticosa ‘Shiqichun’
232	Paeonia suffruticosa ‘Caiyun’
233	Paeonia suffruticosa ‘Taohuayingri’
234	Paeonia suffruticosa ‘Xiantao’
235	Paeonia suffruticosa ‘Ruanyuwenxiang’
236	Paeonia suffruticosa ‘Wanhuazhengchun’
237	Paeonia suffruticosa ‘Fenlouchunse’
238	Paeonia suffruticosa ‘Fengchanjiao’
239	Paeonia suffruticosa ‘Dielianchun’
240	Paeonia suffruticosa ‘Fenhepiaoxiang’
241	Paeonia suffruticosa ‘Fentuogui’
242	Paeonia suffruticosa ‘Tianxiafen’
243	Paeonia suffruticosa ‘Beiyangfen’
244	Paeonia suffruticosa ‘Taolizhengyan’
245	Paeonia suffruticosa ‘Taohuadiancui’
246	Paeonia suffruticosa ‘Chenguang’
247	Paeonia suffruticosa ‘Yucuicaidie’
248	Paeonia suffruticosa ‘Taohuaxianmei’
249	Paeonia suffruticosa ‘Hudiefeiwu’
250	Paeonia suffruticosa ‘Hudiebaochun’
251	Paeonia suffruticosa ‘Chunlian’
252	Paeonia suffruticosa ‘Taohuajiaoyan’
253	Paeonia suffruticosa ‘Fenyijiao’
254	Paeonia suffruticosa ‘Jianshifen’
255	Paeonia suffruticosa ‘Guifeichacui’
256	Paeonia suffruticosa ‘Shaonvqun’
257	Paeonia suffruticosa ‘Baihuacongxiao’
258	Paeonia suffruticosa ‘Fendongqiao’
259	Paeonia suffruticosa ‘Tianxiangzhanlu’
260	Paeonia suffruticosa ‘Ousikui’
261	Paeonia suffruticosa ‘Xinsanfen’
262	Paeonia suffruticosa ‘Baiyuanchunse’
263	Paeonia suffruticosa ‘Cengzhongxiao’
264	Paeonia suffruticosa ‘Xishifen’
265	Paeonia suffruticosa ‘Hudieyingri’
266	Paeonia suffruticosa ‘Mantianxing’
267	Paeonia suffruticosa ‘Chaoyun’
268	Paeonia suffruticosa ‘Baihuazhancui’
269	Paeonia suffruticosa ‘Qinglongxiutaohua’
270	Paeonia suffruticosa ‘Sandonghuang’
271	Paeonia suffruticosa ‘Yaohuang’
272	Paeonia suffruticosa ‘Huangjincui’
273	Paeonia suffruticosa ‘Gutongyan’
274	Paeonia suffruticosa ‘Yuxiyingyue’
275	Paeonia suffruticosa ‘Guchengchunse’
276	Paeonia suffruticosa ‘Chudonghuang’
277	Paeonia suffruticosa ‘Badonghuang’
278	Paeonia suffruticosa ‘Huanghuakui’
279	Paeonia suffruticosa ‘Huangcuiyu’
280	Paeonia suffruticosa ‘Jinyujiaozhang’
281	Paeonia suffruticosa ‘Yuyihuang’
282	Paeonia suffruticosa ‘Xuegui’
283	Paeonia suffruticosa ‘Shamozijin’
284	Paeonia suffruticosa ‘Moyushuanghui’
285	Paeonia suffruticosa ‘Moyu’
286	Paeonia suffruticosa ‘Molouzhenghui’
287	Paeonia suffruticosa ‘Xingkong’
288	Paeonia suffruticosa ‘Morunjuelun’
289	Paeonia suffruticosa ‘Mosajin’
290	Paeonia suffruticosa ‘Yanlongzi’
291	Paeonia suffruticosa ‘Qinglongwomochi’
292	Paeonia suffruticosa ‘Moziyingjin’
293	Paeonia suffruticosa ‘Modiexijin’
294	Paeonia suffruticosa ‘Guanqunfang’
295	Paeonia suffruticosa ‘Qinglongyaojinmo’
296	Paeonia suffruticosa ‘Yaochiyanmo’
297	Paeonia suffruticosa ‘Xiaoqinglong’
298	Paeonia suffruticosa ‘Wuyu’
299	Paeonia suffruticosa ‘Mozilian’
300	Paeonia suffruticosa ‘Guanshimoyu’
301	Paeonia suffruticosa ‘Heihuakui’
302	Paeonia suffruticosa ‘Mochijinhui’
303	Paeonia suffruticosa ‘Wujinyaohui’
304	Paeonia suffruticosa ‘Mozijinzhu’
305	Paeonia suffruticosa ‘Zhuguangmorun’
306	Paeonia suffruticosa ‘Heihaisajin’
307	Paeonia suffruticosa ‘Yaochiwangyue’
308	Paeonia suffruticosa ‘Moyushenghui’
309	Paeonia suffruticosa ‘Wuyunjisheng’
310	Paeonia suffruticosa ‘Liyuan1Hao’
311	Paeonia suffruticosa ‘Liuyefen’
312	Paeonia suffruticosa ‘Xiuqunfang’
313	Paeonia suffruticosa ‘Manyuanchunguang’
314	Paeonia suffruticosa ‘Gongxiangzhuang’
315	Paeonia suffruticosa ‘Saiguifei’
316	Paeonia suffruticosa ‘Xianchizhenghui’
317	Paeonia suffruticosa ‘Caixia’
318	Paeonia suffruticosa ‘Chunnuanyinong’
319	Paeonia suffruticosa ‘Lingboxianzi’
320	Paeonia suffruticosa ‘Baiyuancangjiao’
321	Paeonia suffruticosa ‘Fenzhongguan’
322	Paeonia suffruticosa ‘Liyuantianxiang’
323	Paeonia suffruticosa ‘Liuliguanzhu’
324	Paeonia suffruticosa ‘Chibai’
325	Paeonia suffruticosa ‘Jingyu’
326	Paeonia suffruticosa ‘Xuelian’
327	Paeonia suffruticosa ‘Xueta’
328	Paeonia suffruticosa ‘Hudietanxue’
329	Paeonia suffruticosa ‘Baihe’
330	Paeonia suffruticosa ‘Tingtingyuli’
331	Paeonia suffruticosa ‘Qingshanguanxue’
332	Paeonia suffruticosa ‘Xiangyu’
333	Paeonia suffruticosa ‘Kunshanyeguang’
334	Paeonia suffruticosa ‘Jiali’
335	Paeonia suffruticosa ‘Wanshishengse’
336	Paeonia suffruticosa ‘Feixueyingxia’
337	Paeonia suffruticosa ‘Yupanshengyan’
338	Paeonia suffruticosa ‘Qingxiangbai’
339	Paeonia suffruticosa ‘Xueliziyu’
340	Paeonia suffruticosa ‘Zhongqiuyueguang’
341	Paeonia suffruticosa ‘Suxinbai’
342	Paeonia suffruticosa ‘Xueyuanhongxing’
343	Paeonia suffruticosa ‘Liyuanchunxue’
344	Paeonia suffruticosa ‘Hongbanbai’
345	Paeonia suffruticosa ‘Jinxingxuelang’
346	Paeonia suffruticosa ‘Ruhuasiyu’
347	Paeonia suffruticosa ‘Baiju’
348	Paeonia suffruticosa ‘Yueguang’
349	Paeonia suffruticosa ‘Hebai’
350	Paeonia suffruticosa ‘Yudiancui’
351	Paeonia suffruticosa ‘Yuegongzhuguang’
352	Paeonia suffruticosa ‘Xuezhongxiao’
353	Paeonia suffruticosa ‘Miaoyu’
354	Paeonia suffruticosa ‘Baiyu’
355	Paeonia suffruticosa ‘Yupantuojin’
356	Paeonia suffruticosa ‘Xianhe’
357	Paeonia suffruticosa ‘Baihewoxue’
358	Paeonia suffruticosa ‘Binghuxianyu’
359	Paeonia suffruticosa ‘Chunliu’
360	Paeonia suffruticosa ‘Lvmuyinyu’
361	Paeonia suffruticosa ‘Donglv’
362	Paeonia suffruticosa ‘Hehuafeicui’
363	Paeonia suffruticosa ‘Lvrongdongbian’
364	Paeonia suffruticosa ‘Hehualv’
365	Paeonia suffruticosa ‘Zhanlv’
366	Paeonia suffruticosa ‘Lvyu’
367	Paeonia suffruticosa ‘Cuimu’
368	Paeonia suffruticosa ‘Sanbiansaiyu’
369	Paeonia suffruticosa ‘Lvxiangqiu’
370	Paeonia suffruticosa ‘Ziyaotai’
371	Paeonia suffruticosa ‘Tonghuazi’
372	Paeonia suffruticosa ‘Baiyuanzi’
373	Paeonia suffruticosa ‘Ziyun’
374	Paeonia suffruticosa ‘Huayezi’
375	Paeonia suffruticosa ‘Shenggejin’
376	Paeonia suffruticosa ‘Zhaoyezi’
377	Paeonia suffruticosa ‘Cuiyezi’
378	Paeonia suffruticosa ‘Zhuangyuanhong’
379	Paeonia suffruticosa ‘Binglingzi’
380	Paeonia suffruticosa ‘Jinxiuqiu’
381	Paeonia suffruticosa ‘Ziyulan’
382	Paeonia suffruticosa ‘Qielandansha’
383	Paeonia suffruticosa ‘Zihuakui’
384	Paeonia suffruticosa ‘Wuyizi’
385	Paeonia suffruticosa ‘Ziyusajin’
386	Paeonia suffruticosa ‘Baigenshouanhong’
387	Paeonia suffruticosa ‘Xiaoyezi’
388	Paeonia suffruticosa ‘Honghui’
389	Paeonia suffruticosa ‘Qinglongzhenbao’
390	Paeonia suffruticosa ‘Qiandiexiuqiu’
391	Paeonia suffruticosa ‘Dazongzi’
392	Paeonia suffruticosa ‘Ziwu’
393	Paeonia suffruticosa ‘Panzhongquguo’
394	Paeonia suffruticosa ‘Hongchenzimo’
395	Paeonia suffruticosa ‘Zizhonglou’
396	Paeonia suffruticosa ‘Zhaozi’
397	Paeonia suffruticosa ‘Zixiaguan’
398	Paeonia suffruticosa ‘Zijinsha’
399	Paeonia suffruticosa ‘Danzaoliujin’
400	Paeonia suffruticosa ‘Shenheizi’
401	Paeonia suffruticosa ‘Moyucunjin’
402	Paeonia suffruticosa ‘Zikui’
403	Paeonia suffruticosa ‘Ziluohan’
404	Paeonia suffruticosa ‘Yapianzi’
405	Paeonia suffruticosa ‘Zhuguangmorun’
406	Paeonia suffruticosa ‘Tonghui’
407	Paeonia suffruticosa ‘Zilanpan’
408	Paeonia suffruticosa ‘Ziqidonglai’
409	Paeonia suffruticosa ‘Xiyezi’
410	Paeonia suffruticosa ‘Jinhuanzi’
411	Paeonia suffruticosa ‘Chunxue’
412	Paeonia suffruticosa ‘Qinglongpancui’
413	Paeonia suffruticosa ‘Zihongzhengyan’
414	Paeonia suffruticosa ‘Zirongjiancai’
415	Paeonia suffruticosa ‘Weizi’
416	Paeonia suffruticosa ‘Zilanyu’
417	Paeonia suffruticosa ‘Zhenghongyipin’
418	Paeonia suffruticosa ‘Zifengchaoyang’
419	Paeonia suffruticosa ‘Meiguizi’
420	Paeonia suffruticosa ‘Pengshengzi’
421	Paeonia suffruticosa ‘Dongqiao’
422	Paeonia suffruticosa ‘Sansejin’
423	Paeonia suffruticosa ‘Huahudie’
424	Paeonia suffruticosa ‘Yinyue’
425	Paeonia suffruticosa ‘Dayehudie’
426	Paeonia suffruticosa ‘Zixianjieyu’
427	Paeonia suffruticosa ‘Lanxianjieyu’
428	Paeonia suffruticosa ‘Ziyunxian’
429	Paeonia suffruticosa ‘Lihuahong’
430	Paeonia suffruticosa ‘Fendongxianmei’
431	Paeonia suffruticosa ‘Liuyehong’
432	Paeonia suffruticosa ‘Tiandongjiaozi’
433	Paeonia suffruticosa ‘Heiniu’
434	Paeonia suffruticosa ‘Heifuren’
435	Paeonia rockii 'Honglian'
436	Paeonia rockii ‘Meiguihong’
437	Paeonia rockii ‘Fenhe’
438	Paeonia rockii ‘Bingxinzi’
439	Paeonia rockii ‘Wuxiayu’
440	Paeonia rockii ‘Qingxinbai’
441	Paeonia rockii ‘Juhuabai’
442	Paeonia rockii ‘Zibanbai’
443	Paeonia rockii ‘Gejin’
444	Paeonia rockii ‘Yupanzhen’
445	Paeonia rockii ‘Mingmou’
446	Paeonia rockii ‘Yushizi’
447	Paeonia rockii ‘Baibilanxia’
448	Paeonia rockii ‘Xiandongmao’
449	Paeonia rockii ‘Bingshanfeicui’
450	Paeonia rockii ‘Baiguifei’
451	Paeonia rockii ‘Xueranfengcai’
452	Paeonia rockii ‘Baizhangbing’
453	Paeonia rockii ‘Guifuren’
454	Paeonia rockii ‘Jinrong’
455	Paeonia rockii ‘Baiheliangchi’
456	Paeonia rockii ‘Baiyanwei’
457	Paeonia rockii ‘Yubanxiuqiu’
458	Paeonia rockii ‘Xuezhongsongtan’
459	Paeonia rockii ‘Yunzhonghe’
460	Paeonia rockii ‘Baixiuqiu’
461	Paeonia rockii ‘Yinbaihe’
462	Paeonia rockii ‘Baiyunhongxia’
463	Paeonia rockii ‘Xiongmao’
464	Paeonia rockii ‘Yudie’
465	Paeonia rockii ‘Fenyu’
466	Paeonia rockii ‘Bingxinfenhe’
467	Paeonia rockii ‘Fenzouchou’
468	Paeonia rockii ‘Liming’
469	Paeonia rockii ‘Hepingfen’
470	Paeonia rockii ‘Fenyuqingguang’
471	Paeonia rockii ‘Qingchun’
472	Paeonia rockii ‘Qiaozhuang’
473	Paeonia rockii ‘Fenlouchacui’
474	Paeonia rockii ‘Renmiantaohua’
475	Paeonia rockii ‘Mudanyan’
476	Paeonia rockii ‘Taohuafen’
477	Paeonia rockii ‘Taohuabei’
478	Paeonia rockii ‘Fenpantuozhu’
479	Paeonia rockii ‘Hongxiannv’
480	Paeonia rockii ‘Sanzhuan’
481	Paeonia rockii ‘Hongbanfenhe’
482	Paeonia rockii ‘Nongmozhongcai’
483	Paeonia rockii ‘Danrongzhuang’
484	Paeonia rockii ‘Zibanfen’
485	Paeonia rockii ‘Xiuqiuhong’
486	Paeonia rockii ‘Hongloucangjiao’
487	Paeonia rockii ‘Hongyangfei’
488	Paeonia rockii ‘Mochiyingyue’
489	Paeonia rockii ‘Hepinghong’
490	Paeonia rockii ‘Zaoyuanhong’
491	Paeonia rockii ‘Longyuanhong’
492	Paeonia rockii ‘Zoumeigui’
493	Paeonia rockii ‘Meiguisajin’
494	Paeonia rockii ‘Fenggongweiji’
495	Paeonia rockii ‘Zidieyingfeng’
496	Paeonia rockii ‘Zizhusha’
497	Paeonia rockii ‘Zihaiyinbo’
498	Paeonia rockii ‘Zilouxiangjin’
499	Paeonia rockii ‘Saihuanghou’
500	Paeonia rockii ‘Ziyan’
501	Paeonia rockii ‘Zilouxiangcui’
502	Paeonia rockii ‘Ziguanyuzhu’
503	Paeonia rockii ‘Longyoudongqiao’
504	Paeonia rockii ‘Lanyusancai’
505	Paeonia rockii ‘Zhongchuanhuang’
506	Paeonia rockii ‘Huanghe’
507	Paeonia rockii ‘Moguanyuzhu’
508	Paeonia rockii ‘Heixuanfeng’
509	Paeonia rockii ‘Yeguangbei’
510	Paeonia rockii ‘Jingtailan’
511	Paeonia rockii ‘Lanqiangwei’
512	Paeonia rockii ‘Yuxiu’
513	Paeonia rockii ‘Lantianmeng’
514	Paeonia rockii ‘Mengxiang’
515	Paeonia rockii ‘Lanzhangcaiwei’
516	Paeonia rockii ‘Lanqilin’
517	Paeonia rockii ‘Landiezhanchi’
518	Paeonia rockii ‘Lanzhenzhu’
519	Paeonia rockii ‘Lanhaifengyun’
520	Paeonia rockii ‘Lanjinyu’
521	Paeonia rockii ‘Lanhe’
522	Paeonia rockii ‘Languanyudai’
523	Paeonia rockii ‘Landieyingchun’
524	Paeonia rockii ‘Jinchenglan’
525	Paeonia rockii ‘Lanjinrui’
526	Paeonia rockii ‘Zijinshan’
527	Paeonia rockii ‘Heitiandong’
528	Paeonia rockii ‘Honghaiyinbo’
529	Paeonia rockii ‘Hongguanyinxian’
530	Paeonia rockii ‘Ziguanyinxian’
531	Paeonia rockii ‘Shushengpengmo’
532	Paeonia rockii ‘Hongloujingmeng’
533	Paeonia rockii ‘Hepinghongxiuqiu’
534	Paeonia rockii ‘Pandeng’
535	Paeonia rockii ‘Wukongxiuxing’
536	Paeonia rockii ‘Aihongxiuqiu’
537	Paeonia rockii ‘Honghaiqinglong’
538	Paeonia rockii ‘Fenyushenghui’
539	Paeonia rockii ‘Yanweibai’
540	Paeonia rockii ‘Hongguanyudai’
541	Paeonia rockii ‘Shizihong’
542	Paeonia rockii ‘Lanheqiming’
543	Paeonia rockii ‘Honglouchacui’
544	Paeonia rockii ‘Wanhuahongxiannv’
545	Paeonia suffruticosa ‘Taipinghong’
546	Paeonia suffruticosa ‘Pengzhouzi’
547	Paeonia suffruticosa ‘Yulou’
548	Paeonia suffruticosa ‘Fengwei’
549	Paeonia suffruticosa ‘Xishi’
550	Paeonia suffruticosa ‘Fenlian’
551	Paeonia suffruticosa ‘Ziyunfang’
552	Paeonia suffruticosa ‘Qingluo’
553	Paeonia suffruticosa ‘Changhong’
554	Paeonia suffruticosa ‘Meihong’
555	Paeonia suffruticosa ‘Huhong’
556	Paeonia suffruticosa ‘Yuhong’
557	Paeonia suffruticosa ‘Quehao’
558	Paeonia suffruticosa ‘Sixuan’
559	Paeonia ostii 'Fengdan'
560	Paeonia suffruticosa ‘Jinzi’
561	Paeonia suffruticosa ‘Baiwangshizi’
562	Paeonia suffruticosa ‘Daonaiteng’
563	Paeonia suffruticosa ‘Daodachen’
564	Paeonia suffruticosa ‘Huadachen’
565	Paeonia suffruticosa ‘Shiyuyun’
566	Paeonia suffruticosa ‘Changshoule’
567	Paeonia suffruticosa ‘Liantianjin’
568	Paeonia suffruticosa ‘Dazhengzhiguang’
569	Paeonia suffruticosa ‘Daogenshengdai’
570	Paeonia suffruticosa ‘Zihongdian’
571	Paeonia suffruticosa ‘Xinqifushen’
572	Paeonia suffruticosa ‘Hongguishizi’
573	Paeonia suffruticosa ‘Fangji’
574	Paeonia suffruticosa ‘Xugang’
575	Paeonia suffruticosa ‘Huawang’
576	Paeonia suffruticosa ‘Huafu’
577	Paeonia suffruticosa ‘Wudazhou’
578	Paeonia suffruticosa ‘Yusuozhui’
579	Paeonia suffruticosa ‘Datengjin’
580	Paeonia suffruticosa ‘Taiyang’
581	Paeonia suffruticosa ‘Baimiao’
582	Paeonia suffruticosa ‘Yufurong’
583	Paeonia suffruticosa ‘Hongzhong’
584	Paeonia suffruticosa ‘Shouhuahuo’
585	Paeonia suffruticosa ‘Tianyi’
586	Paeonia suffruticosa ‘Baishen’
587	Paeonia suffruticosa ‘Chuwu’
588	Paeonia suffruticosa ‘Yuxinying’
589	Paeonia suffruticosa ‘Huangjiamen’
590	Paeonia suffruticosa ‘Jiyechuan’
591	Paeonia suffruticosa ‘Rimu’
592	Paeonia suffruticosa ‘Jinge’
593	Paeonia suffruticosa ‘Jinzhi’
594	Paeonia suffruticosa ‘Jinhuang’
595	Paeonia suffruticosa ‘Haihuang’
596	Paeonia suffruticosa ‘Ailisi’

## Sheet: Table S2
Supplementary Table 2 Variation analysis of 30 phenotypic traits in a population of cultivated tree peony
Trait		Abbr.	Unit	596 Original collection										451 GWAS collection										F	CR/%	VR/%	RPR%
				Min.	Max.	Mean	SE	CV/%	Shano-Waver	Kurtosis	Skewness	Multivariate analysis		Min.	Max.	Mean	SE	CV/%	Shano-Waver	Kurtosis	Skewness	Multivariate analysis
												Genotype	Year									Genotype	Year
Duration of flowering phenology	Color-Exposure Stage	DCE	d	0	12.5	4.08	0.07	42.92	6.295	0.84	0.55	1.187*	595.468***	0	10	4.07	0.08	41.17	6.023	-0.08	0.34	1.28**	632.89***	0.025	80	95.923	100
	Blooming Stage	DBS	d	0.5	17.5	6.86	0.11	40.81	6.307	0.44	0.63	1.717***	435.970***	1.5	15	6.72	0.12	38.27	6.037	-0.21	0.36	1.68***	453.31***	0.72	79.412	93.776	100
	Initial Flowering Stage	DIF	d	1.5	37.5	8.8	0.16	43.37	6.301	5.58	1.32	2.487***	546.726***	1.5	18.5	8.64	0.16	39.49	6.033	-0.12	0.48	2.43***	575.69***	0.489	47.222	91.054	100
	Half Opening Stage	DHO	d	3	41	10.22	0.18	42.18	6.307	4.78	1.31	2.693***	698.029***	3	21	10.05	0.18	38.16	6.039	-0.11	0.53	2.52***	710.05***	0.431	47.368	90.469	100
	Full Blooming Stage	DFB	d	3.5	45	12.08	0.2	39.82	6.317	6.11	1.55	2.796***	759.957***	3.5	27	11.84	0.2	35.58	6.048	0.43	0.55	2.45***	752.76***	0.71	56.627	89.352	100
	Initial Decay Stage	DID	d	7.5	48	16.69	0.19	28.17	6.354	5.49	1.59	2.925***	894.481***	7.5	31	16.57	0.2	25.11	6.081	0.74	0.82	2.79***	930.49***	0.191	58.024	89.137	100
	Decay Stage	DDS	d	11	49.5	20.13	0.2	24.38	6.363	3.88	1.38	2.689***	1005.266***	11	34.5	20.04	0.21	21.77	6.088	0.45	0.69	2.48***	1019.99***	0.11	61.039	89.295	100
	Early Full Blooming Stage	DEFS	d	2	32.5	8	0.16	48.37	6.288	6.47	1.87	3.649***	390.998***	2	26	7.78	0.16	43.58	6.022	2.5	1.15	3.36***	393.95***	0.946	78.689	90.097	100
	Late Full Blooming Stage	DLFS	d	6.5	44	15.82	0.2	30.67	6.347	4.34	1.51	2.827***	660.369***	6.5	33.5	15.63	0.2	27.64	6.075	1.69	0.93	2.54***	667.84***	0.394	72	90.121	100
	Early Decay Stage	DEDS	d	6.5	41.5	15.05	0.19	30.04	6.349	3.58	1.39	2.642***	1204.085***	6.5	30.5	14.83	0.2	27.92	6.074	1.02	0.88	2.61***	1177.06***	0.617	68.571	92.943	100
	Late Decay Stage	DLDS	d	12	50.5	22.52	0.2	21.76	6.368	3.4	1.25	2.797***	1428.860***	12	38	22.51	0.21	19.37	6.093	0.63	0.64	2.61***	1468.98***	0.001	67.533	89.107	100
Time of flowering phenology	Color-Exposure Stage	TCE	d	10	38	21.7	0.2	22.09	6.367	-0.31	0.61	5.642***	844.424	10.5	38	21.19	0.22	21.75	6.089	0.06	0.77	7.40***	816.76***	2.952	98.214	98.461	100
	Blooming Stage	TBS	d	11.5	39.5	24.48	0.19	19.22	6.372	-0.5	0.29	6.483***	1200.197***	14.5	39.5	23.84	0.21	18.51	6.095	-0.15	0.44	7.27***	1070.27***	4.897*	89.286	96.306	100
	Initial Flowering Stage	TIF	d	16	41.5	26.42	0.2	17.92	6.374	-0.53	0.11	8.986***	2314.129***	16	40.5	25.77	0.21	17.16	6.097	-0.3	0.18	11.03***	2295.71***	5.103*	96.078	95.759	100
	Half Opening Stage	THO	d	16.5	45	27.84	0.2	17.29	6.375	-0.38	0.02	10.236***	3490.887***	16.5	42	27.18	0.21	16.54	6.098	-0.26	0.01	12.20***	3461.51***	5.144*	89.4774	95.662	100
	Full Blooming Stage	TFB	d	17	49	29.7	0.2	16.82	6.376	0.39	0.14	10.945***	4271.770***	17	47	28.97	0.22	16.16	6.098	0.57	0.03	11.71***	3872.55***	5.776*	93.75	96.076	100
	Initial Decay Stage	TID	d	24	52	34.3	0.18	12.66	6.382	0.6	0.38	8.514***	4661.639***	24	52	33.69	0.19	12.18	6.104	0.68	0.35	9.99***	4518.96***	5.342*	100	96.209	100
	Decay Stage	TDS	d	27.5	56	37.75	0.17	10.92	6.384	1.27	0.39	6.957***	5346.692***	27.5	56	37.16	0.19	10.59	6.106	1.53	0.31	6.86***	4408.16***	5.403*	100	96.978	100
	Early Full Blooming Stage	TEFS	d	14.5	43	25.61	0.19	18.49	6.373	-0.37	0.24	7.443***	1172.246***	43	14.5.00	24.9	0.21	17.98	6.095	0.16	0.35	9.388***	1078.50***	6.087*	100	97.242	100
	Late Full Blooming Stage	TLFS	d	22	51.5	33.43	0.18	13.48	6.381	0.58	0.46	7.155***	3080.609***	51.5	22	32.76	0.2	13.06	6.103	1.14	0.53	7.14***	2580.78***	5.94*	100	96.884	100
	Early Decay Stage	TEDS	d	20	52	32.66	0.2	14.32	6.38	0.31	0.17	5.750***	3533.054***	52	20	31.96	0.21	14.25	6.101	0.91	0.3	7.08***	3362.55***	5.942*	100	99.511	100
	Late Decay Stage	TLDS	d	29	59.5	40.14	0.17	10.12	6.385	1.67	0.47	6.805***	6993.541***	59.5	29	39.64	0.19	9.92	6.107	2.26	0.46	7.48***	6371.22***	3.966*	100	98.024	100
Flowering Duration Time		FDT	d	8.67	18.33	13.06	0.08	14.47	6.38	-0.46	0.05	1.532***	1264.626***	8.67	18.33	13.22	0.09	14.15	6.101	-0.35	-0.06	1.73***	1252.41***	1.855	100	97.789	100
Number of Flowers		NF	-	1.67	108.78	26.13	0.51	47.41	6.279	5.86	1.5	9.750***	172.443***	3.22	92.44	27.81	0.58	44.34	6.021	4.21	1.44	16.74***	237.29***	4.723*	83.3	93.525	100
Flower Height		FH	cm	9.57	20.42	14.56	0.06	9.85	6.379	0.96	0.4	7.345***	1797.637***	5.12	10.69	6.84	0.03	10.79	6.106	2.06	0.85	6.80***	1415.04***	6.831**	91.028	109.543	100
Flower Diameter		FD	cm	4.94	11.06	6.97	0.04	12.47	6.382	1.51	0.82	10.281***	239.344***	9.57	18.15	14.41	0.06	9.56	6.107	0.01	0.08	14.89***	221.40***	2.845	79.11	76.664	100
Pedicel Length		PL	cm	9.08	40.8	21.5	0.19	21.07	6.365	1.04	0.64	14.248***	914.570***	12.68	38.12	21.4	0.2	20.04	6.092	0.84	0.79	2.54***	85.68***	0.132	80.206	95.112	100
Plant Height		PH	cm	41.68	159.28	91.92	0.81	21.55	6.367	0.37	0.51	23.224***	39.594***	49.72	159.28	93.07	0.96	21.87	6.088	0.3	0.57	26.17***	40.65***	0.837	93.169	101.485	100
Crown Diameter		CD	cm	52.62	244.45	120.73	0.87	17.51	6.375	2.96	0.6	9.616***	82.316***	63	244.45	122.17	0.96	16.61	6.098	3.55	0.85	9.76***	80.09***	1.223	94.586	94.86	100
Crown Shade Size		CSS	m2	0.05	1.2	0.3	0	37	6.311	11.67	2.1	1.005	350.044***	0.08	1.13	0.3	0	34.36	6.058	10.77	2.03	10.576***	69.994***	0.823	59.446	92.865	100
CR: Coincidence rate of range; VR: Changeable rate of coefficient of variation; RPR: Phenotype retention ratio
RC(i) is the extreme difference of the ith trait in the core germplasm, RI(i) is the extreme difference of the ith trait in the original population, CVC(i) is the coefficient of variation of the ith trait in the core germplasm, CVI(i) is the coefficient of variation of the ith trait in the original population, and n is the total number of traits.

## Sheet: Table S3
Supplementary Table 3 Sequencing data statistics.
Sample	Raw Base(bp)	Clean Base(bp)	Effective Rate(%)	Error Rate(%)	Q20(%)	Q30(%)	GC Content(%)	Clean reads	Mapped reads	Mapping rate (%)	Average depth (× )	Coverage at least 1× (%)	Coverage at least 4× (%)
1	3359162304	3359073888	100	0.03	96.34	89.98	36.66	23326902	22433033	96.17	9.82	5.01	1.71
2	2525429376	2525429088	100	0.03	96.33	89.88	37.16	17537702	16885859	96.28	8.27	4.89	1.32
3	2195366112	2195312256	100	0.03	95.94	89.03	36.94	15245224	14612711	95.85	8.66	3.94	1.13
4	3310272000	3310180992	100	0.03	96.62	90.61	36.8	22987368	22094604	96.12	9.7	4.99	1.69
5	3586520448	3586520160	100	0.03	96.59	90.53	36.98	24906390	23981903	96.29	9.89	5.38	1.81
6	3117715776	3117636576	100	0.03	96.26	89.77	37.22	21650254	20801462	96.08	8.96	5.43	1.59
7	3416170464	3416170176	100	0.03	95.41	87.8	37.34	23723404	22810900	96.15	9.75	5.24	1.73
8	2854215648	2854215648	100	0.03	97.26	92.06	36.99	19820942	19145045	96.59	8.94	4.91	1.51
9	2851960320	2851960320	100	0.03	96.52	90.33	37.16	19805280	19066388	96.27	8.73	5.04	1.5
10	2720758176	2720668608	100	0.03	96.85	91.16	37.15	18893532	18193017	96.29	8.58	4.96	1.42
11	3133245888	3133245312	100	0.03	96.56	90.45	37.16	21758648	20949802	96.28	9.1	5.27	1.62
12	3036465792	3036465504	100	0.03	96.11	89.33	36.33	21086566	20250291	96.03	10.09	4.5	1.49
13	4355143776	4355143488	100	0.03	95.94	89.01	37.06	30244052	29108444	96.25	10.35	6.12	2.16
14	2864577888	2864577600	100	0.03	95.48	87.99	37.31	19892900	19171918	96.38	8.73	5.18	1.5
15	2882904768	2882828736	100	0.03	95.5	88.02	37.2	20019644	19278480	96.3	8.75	5	1.54
16	3413290752	3413290176	100	0.03	96.28	89.83	37.14	23703404	22747249	95.97	9.64	5.3	1.72
17	3398217984	3398217696	100	0.03	96.91	91.37	37.11	23598734	22688640	96.14	9.32	5.53	1.74
18	4118006016	4118006016	100	0.03	96.54	90.43	37.16	28597264	27671141	96.76	10.13	6.07	2.09
19	2937371616	2937303648	100	0.03	96.41	90.2	37.17	20397942	19651815	96.34	8.8	5.13	1.55
20	3735824544	3735732384	100	0.03	97.17	91.94	36.97	25942586	24987632	96.32	9.78	5.64	1.9
21	3066569568	3066497280	100	0.03	96.68	90.8	37.17	21295120	20468399	96.12	9.34	4.93	1.57
22	2212029504	2211971904	100	0.03	95.33	87.69	37.38	15360916	14759850	96.09	7.94	4.54	1.14
23	2843625600	2843625600	100	0.03	95.83	88.79	37.45	19747400	18977095	96.1	8.51	5.29	1.48
24	2794960800	2794887072	100	0.03	96.19	89.63	37.3	19408938	18686847	96.28	8.64	5.09	1.46
25	3119338080	3119091552	99.99	0.03	95.59	88.09	37.42	21660358	20825310	96.14	9.29	5.12	1.6
26	3741534144	3741308928	99.99	0.03	97.33	92.21	37.12	25981312	25025002	96.32	9.4	6.01	1.92
27	2125874880	2125753632	99.99	0.03	97.5	92.65	36.92	14762178	14210736	96.26	8.2	4.15	1.1
28	2549873376	2549654208	99.99	0.03	96.62	90.39	37.28	17705932	17025179	96.16	8.87	4.56	1.29
29	2777306976	2777133312	99.99	0.03	96.69	90.64	37	19285648	18531428	96.09	9.56	4.33	1.41
30	3983780160	3983465664	99.99	0.03	95.97	88.94	37.33	27662956	26631212	96.27	10.19	5.83	1.96
31	2550339072	2550193056	99.99	0.03	95.54	88	37.3	17709674	17023227	96.12	8.71	4.56	1.32
32	3251486304	3251293344	99.99	0.03	96.78	90.8	36.89	22578426	21753606	96.35	10.16	4.58	1.65
33	2098651968	2098484064	99.99	0.03	96.02	89.02	37.35	14572806	14019031	96.2	8.22	4.11	1.09
34	2425362624	2425212000	99.99	0.04	94.13	85.01	37.42	16841750	16132927	95.79	9.1	4.16	1.22
35	2544310368	2544104448	99.99	0.03	96.84	90.95	37.08	17667392	17031137	96.4	8.72	4.52	1.34
36	2450988864	2450847744	99.99	0.03	96.9	91.07	37.38	17019776	16377575	96.23	8.58	4.52	1.26
37	2719633536	2719477728	99.99	0.03	96.69	90.63	36.89	18885262	18142923	96.07	9.4	4.32	1.39
38	2583595296	2583366336	99.99	0.03	96.7	90.6	37.14	17940044	17312526	96.5	8.32	4.88	1.38
39	3261548160	3261341952	99.99	0.03	96.39	89.94	37.42	22648208	21759435	96.08	8.56	5.9	1.7
40	2983939776	2983667904	99.99	0.03	96.94	91.22	36.91	20719916	19980052	96.43	8.93	5.11	1.56
41	2620664928	2620509408	99.99	0.03	96.92	91.16	37.12	18197982	17556043	96.47	8.51	4.78	1.4
42	2264758848	2264625504	99.99	0.03	96.64	90.49	37.3	15726566	15152676	96.35	8.23	4.48	1.17
43	2283285024	2283104160	99.99	0.03	95.89	88.69	37.54	15854890	15245881	96.16	8.36	4.42	1.17
44	2151315360	2151134784	99.99	0.03	97.5	92.55	37.06	14938436	14427230	96.58	7.9	4.38	1.15
45	2194623360	2194433856	99.99	0.03	96.87	90.98	37.17	15239124	14696990	96.44	8.22	4.24	1.16
46	2716044768	2715878880	99.99	0.03	97.15	91.73	37.12	18860270	18170389	96.34	9.19	4.48	1.41
47	2275435872	2275240320	99.99	0.03	96.92	91.17	37.23	15800280	15230560	96.39	7.99	4.64	1.18
48	2137847616	2137735872	99.99	0.03	96.52	90.13	36.57	14845388	14290278	96.26	8.39	4.04	1.12
49	2824712352	2824643808	100	0.03	95.75	88.05	37.41	19615582	18850308	96.1	8.9	4.93	1.45
50	2181215520	2180977920	99.99	0.04	94.75	86.52	37.24	15145680	14515965	95.84	8.32	4.1	1.14
51	2970118656	2969743392	99.99	0.04	94.38	85.8	37.64	20623218	19675469	95.4	9.43	4.82	1.47
52	3051409248	3051104256	99.99	0.04	95.17	87.42	36.95	21188224	20276357	95.7	9.93	4.57	1.5
53	2810237760	2809914336	99.99	0.04	95.02	87.13	36.3	19513294	18642129	95.54	10.15	3.92	1.39
54	3750044544	3749683392	99.99	0.04	94.79	86.62	37.72	26039468	24922389	95.71	9.81	5.84	1.83
55	2628107712	2627870976	99.99	0.04	93.51	83.98	37.64	18249104	17418638	95.45	9.03	4.53	1.31
56	3069262080	3068824608	99.99	0.03	96.09	89.32	37.29	21311282	20468429	96.05	9.41	4.88	1.57
57	2722786560	2722419072	99.99	0.04	95.03	87.12	37.34	18905688	18051956	95.48	9.31	4.56	1.33
58	2881243872	2880847584	99.99	0.03	95.56	88.28	37.48	20005886	19156383	95.75	9.34	4.69	1.45
59	2736033120	2735752032	99.99	0.04	95.26	87.59	37.55	18998278	18265918	96.15	8.54	5.02	1.43
60	2732242464	2731970304	99.99	0.04	94.4	85.73	36.67	18972016	18180277	95.83	9.31	4.41	1.39
61	4051155744	4050660384	99.99	0.04	93.84	84.73	37.3	28129586	26970902	95.88	10.62	5.59	1.95
62	2189475936	2189281248	99.99	0.04	93.64	84.3	37.6	15203342	14536795	95.62	8.35	4.18	1.12
63	2815139232	2814885216	99.99	0.04	93.66	84.3	37.89	19547814	18734474	95.84	8.61	5.13	1.45
64	3275281440	3274784064	99.98	0.04	94.85	86.8	37.59	22741556	21868345	96.16	8.11	6.37	1.73
65	2915865216	2915473248	99.99	0.03	95.75	88.73	37.53	20246342	19372439	95.68	9.19	4.94	1.46
66	3179475360	3179059776	99.99	0.04	95.1	87.29	37.45	22076804	21160660	95.85	9.42	5.08	1.61
67	2687973120	2687679072	99.99	0.04	94.94	87.03	37.34	18664438	17823513	95.49	9.4	4.28	1.36
68	2398416192	2398067136	99.99	0.03	96.08	89.44	37.31	16653244	15977445	95.94	8.71	4.3	1.24
69	3144115584	3143682432	99.99	0.04	95.38	87.92	37.7	21831128	20897970	95.73	9.31	5.19	1.58
70	2817554688	2817311904	99.99	0.04	93.34	83.68	37.93	19564666	18723534	95.7	9.54	4.33	1.44
71	2485713024	2485340928	99.99	0.04	94.02	85.1	37.8	17259312	16491202	95.55	8.63	4.6	1.25
72	2525594688	2525330304	99.99	0.04	94.78	86.66	37.8	17537016	16795391	95.77	8	5.19	1.27
73	2640051936	2639760192	99.99	0.04	94.83	86.48	36.97	18331668	17597252	95.99	9.02	4.24	1.41
74	3173360256	3173204736	100	0.03	97.36	92.21	37.28	22036144	21224923	96.32	9.08	5.26	1.67
75	2479151808	2478829248	99.99	0.03	97.41	92.44	37.37	17214092	16638444	96.66	8.52	4.43	1.36
76	3630296736	3629940480	99.99	0.03	96.11	89.25	37.45	25207920	24245667	96.18	10.05	5.25	1.83
77	2723007456	2722692096	99.99	0.03	96.31	89.78	36.76	18907584	18152101	96	9.35	4.18	1.43
78	3312928800	3312636768	99.99	0.03	95.38	87.64	37.21	23004422	22033397	95.78	10.02	4.79	1.65
79	2515430592	2515195296	99.99	0.04	94.79	86.4	36.67	17466634	16792727	96.14	9.03	3.93	1.37
80	3007067328	3006761184	99.99	0.03	96.37	89.82	36.78	20880286	20061758	96.08	9.95	4.2	1.55
81	3406000032	3405625632	99.99	0.03	95.47	87.84	36.97	23650178	22791187	96.37	9.77	4.86	1.8
82	3102054912	3101829696	99.99	0.04	93.06	82.91	37.89	21540484	20574391	95.51	10.5	4.12	1.52
83	2179270944	2179236672	100	0.03	97.45	92.26	35.37	15133588	14584777	96.37	8.94	3.51	1.19
84	3635306496	3634936992	99.99	0.03	96.57	90.31	36.89	25242618	24238996	96.02	11.06	4.37	1.76
85	2421411840	2421151776	99.99	0.03	96.27	89.66	35.66	16813554	16166009	96.15	10.11	3.26	1.24
86	3282759648	3282444576	99.99	0.03	96.28	89.63	37.31	22794754	21872542	95.95	9.91	4.91	1.63
87	2830780512	2830780512	100	0.03	97.87	93.33	36.84	19658198	18923765	96.26	8.11	5.62	1.46
88	3312879840	3312553248	99.99	0.03	96.56	90.33	36.06	23003842	22138672	96.24	10.99	3.98	1.63
89	3379061376	3378782880	99.99	0.03	95.74	88.44	37.14	23463770	22525293	96	11.17	4.23	1.6
90	2420708544	2420548128	99.99	0.04	95.2	87.22	37.59	16809362	16124514	95.93	9.71	3.7	1.23
92	2753201088	2753013600	99.99	0.04	95.4	87.58	37.65	19118150	18368032	96.08	10.03	4	1.38
93	2934251136	2933980416	99.99	0.03	96.44	90.06	37.58	20374864	19539598	95.9	10.1	4.3	1.44
94	2140012800	2139819264	99.99	0.03	97.04	91.59	37.38	14859856	14274099	96.06	8.9	3.69	1.11
95	2269348128	2269147968	99.99	0.03	96.62	90.48	37.2	15757972	15161409	96.21	9.27	3.6	1.19
96	2473233408	2473056000	99.99	0.03	96.55	90.36	37.33	17174000	16463091	95.86	9.67	3.74	1.26
97	2058722784	2058586848	99.99	0.03	97.31	92.22	37.39	14295742	13781866	96.41	8.51	3.73	1.1
98	2892993120	2892724704	99.99	0.03	96.81	90.98	37.7	20088366	19291765	96.03	9.85	4.38	1.44
99	2849769216	2849554368	99.99	0.04	95.37	87.59	37.23	19788572	19011264	96.07	10.65	3.62	1.43
100	2323378368	2323208160	99.99	0.03	95.78	88.58	37.45	16133390	15479480	95.95	9.57	3.53	1.2
101	2447112960	2446903584	99.99	0.03	96.26	89.65	37.42	16992386	16285539	95.84	9.77	3.64	1.24
102	3766601088	3766356864	99.99	0.04	95.09	87.07	37.7	26155256	24990444	95.55	11.38	4.76	1.71
103	2729841120	2729654208	99.99	0.03	97.17	91.91	37.42	18955932	18249997	96.28	9.5	4.27	1.41
104	2184784992	2184631776	99.99	0.03	97.45	92.56	37.44	15171054	14576813	96.08	9.07	3.7	1.12
105	3283373952	3283059456	99.99	0.03	96.23	89.57	37.69	22799024	21921200	96.15	9.88	5.01	1.64
106	2749602816	2749397184	99.99	0.03	96.42	90.05	37.27	19093036	18363378	96.18	9.97	3.96	1.4
107	2791728288	2791494720	99.99	0.03	95.56	88.09	37.66	19385380	18658242	96.25	9.66	4.32	1.43
108	2674183392	2674013472	99.99	0.04	95.06	87.02	37.47	18569538	17638146	94.98	9.49	4.15	1.35
109	2091803328	2091631680	99.99	0.03	96.44	90	36.84	14525220	13993521	96.34	9.05	3.29	1.14
110	3055197312	3054943008	99.99	0.03	95.64	88.21	37.4	21214882	20381315	96.07	10.32	4.17	1.53
111	2309501088	2309372640	99.99	0.04	93.23	83.38	37.45	16037310	15350019	95.71	9.51	3.56	1.19
112	3339505440	3339505440	100	0.03	96.9	90.73	37.09	23191010	22280526	96.07	8.48	6.1	1.74
113	2254088160	2253877632	99.99	0.03	96.69	90.56	37.53	15651928	15093793	96.43	9.26	3.56	1.2
114	3718564416	3718442592	100	0.03	96.89	91.31	36.73	25822518	24869312	96.31	11	5.02	1.75
115	2534368032	2534232096	99.99	0.03	96.83	91.12	37.22	17598834	16934777	96.23	9.41	3.99	1.31
116	2715020064	2714882688	99.99	0.03	96.59	90.56	36.95	18853352	18064486	95.82	10.22	3.8	1.34
117	2853192960	2853098208	100	0.03	97.08	91.78	36.61	19813182	19083055	96.31	9.56	4.75	1.39
118	3627986688	3627870048	100	0.03	97.07	91.73	37.06	25193542	24238843	96.21	10.99	4.85	1.71
119	2791120032	2791037664	100	0.03	96.84	91.17	37.48	19382206	18666088	96.31	9.6	4.36	1.43
120	2677384512	2677248576	99.99	0.03	96.22	89.56	37.34	18592004	17912139	96.34	9.66	4.11	1.38
121	3165179328	3165070752	100	0.03	97.61	93.06	37.19	21979658	21091377	95.96	11.07	3.99	1.51
122	2571019776	2570894496	100	0.03	96.87	91.25	35.73	17853434	17151233	96.07	11.31	3.06	1.22
123	2721313728	2721229344	100	0.03	97.34	92.44	37.32	18897426	18400660	97.37	8.46	5.07	1.5
124	3009555072	3009456000	100	0.03	97.11	91.84	36.88	20899000	20086695	96.11	9.48	5.03	1.47
125	2474202240	2474089344	100	0.03	96.68	90.68	36.37	17181176	16501631	96.04	9.86	3.65	1.25
126	3039044544	3038953248	100	0.03	96.38	90.04	36.76	21103842	20253524	95.97	10.57	4.12	1.47
127	2720343168	2720212416	100	0.03	96.12	89.42	37.36	18890364	18170545	96.19	9.86	3.94	1.41
128	2342218464	2342101248	99.99	0.03	96.25	89.66	37.51	16264592	15644645	96.19	8.95	4.04	1.21
129	3091398624	3091292352	100	0.03	96.81	91.13	37.38	21467308	20593515	95.93	10.33	4.43	1.5
130	2888482464	2888319744	99.99	0.03	97.34	92.52	37.23	20057776	19254739	96	10.07	4.2	1.44
131	2772548064	2772395424	99.99	0.03	97.06	91.71	37.2	19252746	18499216	96.09	9.79	4.17	1.41
132	2434530816	2434456800	100	0.03	96.93	91.47	36.9	16905950	16252135	96.13	9.5	3.74	1.26
133	2335495968	2335422528	100	0.03	97.59	93.09	37.23	16218212	15621705	96.32	9	3.97	1.22
134	3557927520	3557732544	99.99	0.03	97.19	92.08	37.46	24706476	23715018	95.99	10.93	4.65	1.71
135	3050200512	3050050752	100	0.03	96	89.15	37.25	21180908	20375190	96.2	10.11	4.39	1.53
136	2874310560	2874150432	99.99	0.03	96.48	90.29	37.58	19959378	19171400	96.05	9.97	4.24	1.44
137	2307688416	2307566592	99.99	0.03	96.79	91.07	37.34	16024768	15395549	96.07	9.2	3.84	1.18
138	3534903072	3534290496	99.98	0.04	92.09	82.39	37.41	24543684	23232746	94.66	10.74	4.74	1.66
139	2835538272	2835008352	99.98	0.04	95.37	88.41	37.37	19687558	18787968	95.43	9.31	4.6	1.43
140	2750983488	2750491296	99.98	0.04	95.81	89.21	37.45	19100634	18188333	95.22	9.54	4.39	1.35
141	2935621440	2935093248	99.98	0.04	93.59	85.2	37.55	20382592	19272909	94.56	9.69	4.63	1.41
142	2369532960	2369122272	99.98	0.04	94.3	86.31	36.22	16452238	15606036	94.86	9.85	3.34	1.19
143	2433194208	2432809152	99.98	0.04	93.18	84.18	37.51	16894508	16050534	95	8.18	4.71	1.23
144	2750958432	2750479488	99.98	0.04	92.32	82.68	37.24	19100552	18110816	94.82	9.16	4.57	1.37
145	2921526144	2920963392	99.98	0.04	93.88	85.74	36.8	20284468	19325816	95.27	9.54	4.34	1.52
146	3411799776	3411191808	99.98	0.04	93.28	84.23	37.12	23688832	22431734	94.69	10.65	4.48	1.63
147	2941820352	2941820352	100	0.03	97.05	91.16	37.11	20429308	19614699	96.01	9.02	5.05	1.49
148	2997062784	2996512992	99.98	0.04	94.39	86.55	37.24	20809118	19781403	95.06	9.98	4.34	1.49
149	2735973792	2735973792	100	0.03	96.07	88.8	36.53	18999818	18271238	96.17	9.03	4.49	1.45
150	2836433376	2836433376	100	0.03	95.55	87.62	36.01	19697454	18920348	96.05	9.69	4.29	1.44
151	2573621856	2573585280	100	0.03	96.87	90.69	35.33	17872120	17190195	96.18	9.72	3.78	1.33
152	2951413056	2950910208	99.98	0.04	93.7	85.24	36.84	20492432	19458272	94.95	9.88	4.36	1.45
153	2432834208	2432384928	99.98	0.04	94.39	86.58	35.96	16891562	16065933	95.11	9.62	3.73	1.21
154	3165577632	3165012864	99.98	0.04	94.64	86.91	36.41	21979256	20916327	95.16	10.38	4.66	1.46
155	2703168864	2702657952	99.98	0.04	94.28	86.24	37.44	18768458	17902448	95.39	8.97	4.71	1.36
156	2479149792	2479149792	100	0.03	96.17	89.02	36.92	17216318	16555166	96.16	8.37	4.73	1.28
157	2162174400	2161803456	99.98	0.04	95.36	88.49	36.72	15012524	14315265	95.36	9.07	3.56	1.11
159	3072830112	3072261024	99.98	0.04	94.3	86.41	36.67	21335146	20286453	95.08	10.52	4.17	1.48
160	3302338464	3301756128	99.98	0.04	95.06	87.76	37.24	22928862	21797574	95.07	10.65	4.5	1.56
161	2627302752	2626778304	99.98	0.04	94.21	86.41	37.16	18241516	17299295	94.83	9.75	4.03	1.29
162	2723887296	2723333184	99.98	0.04	93.31	84.66	35.85	18912036	17907726	94.69	9.95	4.05	1.31
163	3358037664	3357630720	99.99	0.03	96.34	89.87	37.1	23316880	22384072	96	10.26	4.85	1.64
164	3708106848	3707766432	99.99	0.03	95.99	89.05	37.6	25748378	24717372	96	10.88	4.99	1.76
165	4225821984	4225352544	99.99	0.03	96.08	89.19	37.64	29342726	28172571	96.01	11.9	5.12	1.89
166	2086647840	2086435872	99.99	0.03	96.55	90.46	36.02	14489138	13926418	96.12	9.63	2.97	1.1
167	3950480448	3950072640	99.99	0.03	97.24	92.22	37.42	27431060	26385338	96.19	10.88	5.38	1.87
168	3298508640	3298108032	99.99	0.03	96.84	91.15	36.8	22903528	21998533	96.05	11.02	4.12	1.59
169	2846321568	2846040768	99.99	0.03	96.76	91.02	36.78	19764172	18983372	96.05	10.38	3.83	1.43
170	3412190016	3411739584	99.99	0.03	97.48	92.78	37.24	23692636	22824320	96.34	10.09	5.08	1.69
171	3906713952	3906317952	99.99	0.03	97.05	91.7	37.53	27127208	26050701	96.03	11.28	4.98	1.82
172	3223957248	3223674720	99.99	0.03	95.69	88.41	36.18	22386630	21484616	95.97	11.52	3.65	1.53
173	2973350304	2972967552	99.99	0.03	96.36	89.95	37.79	20645608	19798027	95.89	9.3	4.97	1.48
174	2180748672	2180523168	99.99	0.03	96.66	90.69	37.37	15142522	14553346	96.11	8.44	4.1	1.13
175	3244748832	3244379904	99.99	0.03	95.75	88.47	37.27	22530416	21635330	96.03	10.74	4.27	1.58
176	2719001664	2718612864	99.99	0.03	97.32	92.42	37.2	18879256	18248451	96.66	8.2	5.27	1.45
177	2980094688	2979782208	99.99	0.03	97.53	92.93	37.33	20692932	19908407	96.21	9.97	4.39	1.5
178	2157434496	2157218208	99.99	0.03	96.63	90.61	37.3	14980682	14379904	95.99	8.56	3.99	1.1
179	2417040864	2417040864	100	0.04	93.8	83.88	36.01	16785006	16064830	95.71	9.47	3.77	1.23
180	3777147936	3776800608	99.99	0.03	96.03	89.17	37.42	26227782	25220402	96.16	11.31	4.57	1.81
181	2357311392	2357085600	99.99	0.03	95.56	88.08	36.55	16368650	15695875	95.89	9.58	3.5	1.22
182	3618476064	3618124416	99.99	0.03	96.78	90.91	36.69	25125864	24435914	97.25	11.66	4.34	1.75
183	3485718720	3485392128	99.99	0.03	96.12	89.33	37.12	24204112	23177503	95.76	11.65	4.03	1.62
184	2834077824	2833862976	99.99	0.04	94.43	85.47	36.97	19679604	18856872	95.82	10.08	3.86	1.45
185	2925611424	2925311328	99.99	0.03	96.82	91.08	37.06	20314662	19472832	95.86	10.61	3.96	1.41
186	2725454880	2725174656	99.99	0.03	96.94	91.3	37.2	18924824	18186951	96.1	10.24	3.75	1.37
187	3688991712	3688878240	100	0.04	94.65	86.43	35.89	25617210	24530152	95.76	12.03	4.42	1.63
188	2324958048	2324873952	100	0.04	94.7	86.47	36.76	16144958	15473869	95.84	9.12	3.83	1.21
189	3999877632	3999722112	100	0.04	94.5	86.02	37.22	27775848	26604006	95.78	11.11	5.28	1.87
190	2146479840	2146447008	100	0.04	94.98	87.12	35.89	14905882	14246191	95.57	9.51	3.29	1.09
191	2501626752	2501527968	100	0.04	94.97	87.09	36.33	17371722	16597036	95.54	9.46	4.05	1.23
192	2268531360	2268508608	100	0.04	94.7	86.49	36.92	15753532	15080277	95.73	8.97	3.86	1.17
193	3675197664	3675165120	100	0.04	93.76	84.41	37.1	25521980	24399013	95.6	11.12	4.73	1.72
194	2896169184	2896122816	100	0.03	95.9	89.02	36.94	20111964	19323330	96.08	9.84	4.29	1.48
195	2239136928	2239061760	100	0.04	94.89	86.88	36.28	15549040	14851539	95.51	9.33	3.62	1.12
196	3777524640	3777472224	100	0.04	95.51	88.21	37.19	26232446	25264783	96.31	10.18	5.51	1.89
197	3504450816	3504399552	100	0.04	95.16	87.44	37.25	24336108	23351852	95.96	10.73	4.75	1.69
198	3041627040	3041562816	100	0.03	97.05	91.13	36.8	21121964	20299030	96.1	9.42	4.86	1.55
199	2941513056	2941417728	100	0.04	94.19	85.37	36.57	20426512	19538388	95.65	10.3	4.05	1.46
200	3297541248	3297506400	100	0.04	93.84	84.64	37	22899350	21889973	95.59	10.41	4.58	1.61
201	2650880736	2650855968	100	0.04	93.92	84.75	37.11	18408722	17643923	95.85	9.54	4.17	1.35
202	3368130048	3368081376	100	0.04	94.73	86.54	36.98	23389454	22385387	95.71	10.58	4.63	1.62
203	3503435616	3503296800	100	0.04	95.55	88.38	37.16	24328450	23424617	96.28	10.01	5.15	1.79
204	3726373536	3726255168	100	0.04	94.87	86.9	36.34	25876772	24737169	95.6	12.17	4.2	1.65
205	3547290240	3547245024	100	0.04	94.86	86.91	36.89	24633646	23584102	95.74	10.86	4.71	1.69
206	4058482176	4058295552	100	0.03	96	89.33	37.23	28182608	27023629	95.89	11	5.5	1.89
207	3234944736	3234894912	100	0.04	95.32	87.87	37.35	22464548	21797544	97.03	9.78	5.06	1.69
208	3381690240	3381658560	100	0.04	93.44	83.86	36.66	23483740	22392837	95.35	11.02	4.27	1.6
209	3382318368	3382169184	100	0.04	94.22	85.47	37.36	23487286	22463713	95.64	10.49	4.78	1.62
210	3492015264	3491970048	100	0.04	94.72	86.51	37.35	24249792	23220160	95.75	10.35	5.01	1.7
211	3526992288	3526838208	100	0.04	94.39	85.91	37.03	24491932	23462451	95.8	10.88	4.53	1.71
212	3076526592	3076345440	99.99	0.03	96.41	90.41	37.2	21363510	20487074	95.9	10.26	4.46	1.5
213	2875813920	2875703040	100	0.03	96.7	91.03	36.59	19970160	19170796	96	10.34	3.85	1.45
214	2895340320	2895219072	100	0.03	95.56	88.38	37.44	20105688	19288077	95.93	9.6	4.59	1.46
215	2968155072	2968023744	100	0.03	95.71	88.81	37.2	20611276	19792198	96.03	9.82	4.42	1.52
216	2571245568	2571092352	99.99	0.03	94.78	86.73	37.2	17854808	17120918	95.89	9.53	4.02	1.32
217	2839707648	2839601376	100	0.04	94.25	85.62	36	19719454	18809705	95.39	10.61	3.78	1.36
218	3086237952	3086125056	100	0.03	95.78	88.85	36.81	21431424	20584165	96.05	10.53	4.12	1.53
219	2943273888	2943155232	100	0.03	94.92	86.97	36.87	20438578	19585367	95.83	9.94	4.17	1.51
220	2851001568	2850892992	100	0.04	92.77	82.64	36.58	19797868	18903613	95.48	10.59	3.67	1.41
221	2287308384	2287209888	100	0.03	95.79	88.94	36.66	15883402	15230134	95.89	9.56	3.51	1.17
222	2797367040	2797205184	99.99	0.03	95.92	89.18	37.09	19425036	18634018	95.93	10.24	3.92	1.4
223	3877720128	3877516512	99.99	0.03	95.59	88.53	35.98	26927198	25740327	95.59	12.95	4.19	1.62
224	3182892768	3182721120	99.99	0.03	95.6	88.47	37.06	22102230	21314378	96.44	9.99	4.47	1.67
225	4118857920	4118603616	99.99	0.03	95.35	87.97	37.3	28601414	27405444	95.82	10.95	5.51	1.94
226	3756438720	3756287808	100	0.03	95.93	89.25	36.36	26085332	24984402	95.78	12.12	4.22	1.68
227	3140487648	3140351424	100	0.03	95.93	89.24	36.92	21807996	20928902	95.97	10.43	4.39	1.53
228	2947226112	2947226112	100	0.03	97.15	91.37	37.37	20466848	19779803	96.64	8.73	5.09	1.6
229	2877224256	2877073344	99.99	0.03	94.75	86.56	37.02	19979676	19064902	95.42	10.69	3.79	1.38
230	2854123776	2854001952	100	0.03	96.73	90.96	37.34	19819458	19064091	96.19	9.81	4.25	1.46
231	2578321440	2578179744	99.99	0.03	95.88	89.09	37.08	17904026	17163621	95.86	9.81	3.79	1.32
232	3997600128	3997433088	100	0.03	96.31	90.11	37.61	27759952	26786499	96.49	10.22	5.75	2.01
233	3638397600	3638177568	99.99	0.03	95.97	89.31	37.41	25265122	24249553	95.98	10.82	4.89	1.74
234	2890561824	2890506240	100	0.03	96.94	90.89	35.86	20072960	19294574	96.12	9.84	4.35	1.45
235	2895285888	2895179040	100	0.04	93.86	84.7	36.96	20105410	19214858	95.57	10.23	4.19	1.41
236	2839237920	2839144032	100	0.04	93.5	84	37.52	19716278	18938368	96.05	9.24	4.62	1.49
237	2754577728	2754544608	100	0.04	93.62	84.19	37.56	19128782	18308458	95.71	9.18	4.71	1.38
238	3148439904	3148379424	100	0.04	94.56	86.15	36.97	21863746	20772647	95.01	11.57	4.13	1.36
239	2948631552	2948565888	100	0.04	95.47	88.13	37.16	20476152	19564384	95.55	10.07	4.43	1.43
240	3136983264	3136855104	100	0.04	94.81	86.68	36.88	21783716	20816214	95.56	10.7	4.26	1.5
241	2420370144	2420251488	100	0.04	94.75	86.63	37.03	16807302	16039622	95.43	9.47	3.96	1.19
242	2793333888	2793270528	100	0.03	95.81	88.84	36.84	19397712	18596099	95.87	10.04	4.11	1.39
243	3162877056	3162814272	100	0.04	95.15	87.41	37.3	21963988	21023171	95.72	10.44	4.52	1.52
244	3227556384	3227445504	100	0.04	93.24	83.48	37.37	22412816	21373043	95.36	10.41	4.62	1.54
245	3086097408	3086033760	100	0.04	93.89	84.81	37.62	21430790	20478323	95.56	10.37	4.4	1.49
246	2718256896	2718125280	100	0.04	94.47	85.97	37.33	18875870	18058322	95.67	9.72	4.25	1.35
247	2387084256	2387084256	100	0.03	96.9	90.75	36.95	16576974	15893198	95.88	8.49	4.53	1.2
248	3308009184	3307938336	100	0.03	95.66	88.51	37.08	22971794	21970263	95.64	10.03	5.05	1.59
249	2545622496	2545505856	100	0.03	96.01	89.25	36.98	17677124	16990898	96.12	9.05	4.35	1.32
250	2989266336	2989111968	99.99	0.04	94.45	85.9	37.34	20757722	19876016	95.75	9.88	4.62	1.47
251	2619834624	2619714816	100	0.04	94.69	86.47	37.13	18192464	17407973	95.69	9.24	4.37	1.33
252	3500675424	3500518176	100	0.04	93.66	84.31	37.62	24309154	23153277	95.25	10.42	5.12	1.63
253	2368289664	2368202112	100	0.04	92.85	82.74	37.23	16445848	15662721	95.24	9.48	3.84	1.17
254	2441884608	2441785536	100	0.04	94.65	86.28	36.51	16956844	16216188	95.63	9.7	3.78	1.22
255	2398539456	2398500864	100	0.04	93.55	84.09	37.37	16656256	15863505	95.24	9.68	3.74	1.18
256	2947951296	2947934304	100	0.05	90.92	79.19	37.92	20471766	19404754	94.79	10.36	4.32	1.38
257	3599987328	3599911008	100	0.04	94.82	86.66	36.96	24999382	23993531	95.98	11	4.74	1.72
258	2813843232	2813782464	100	0.04	94.91	86.82	37.02	19540156	18743926	95.93	9.81	4.19	1.43
259	3101499936	3101373792	100	0.04	94.92	87.02	36.42	21537318	20533512	95.34	11.28	4.03	1.39
260	2935566432	2935523520	100	0.04	94.91	86.91	37.15	20385580	19491818	95.62	10.35	4.11	1.43
261	3263049504	3263009760	100	0.04	94.64	86.34	37.48	22659790	21629315	95.45	10.66	4.48	1.55
262	3226317120	3226201632	100	0.04	95.27	87.69	36.62	22404178	21577054	96.31	10.39	4.43	1.62
263	3469445856	3469400064	100	0.04	95.28	87.75	37.2	24093056	23027528	95.58	10.39	5.04	1.64
264	3454812288	3454682688	100	0.04	94.95	87.02	37.52	23990852	22940803	95.62	10.71	4.82	1.62
265	2727585504	2727504288	100	0.04	93.93	84.79	36.94	18941002	18124835	95.69	9.75	4.07	1.38
266	3126149280	3126032640	100	0.03	96.06	89.38	36.96	21708560	20780693	95.73	10.74	4.11	1.5
267	3430819296	3430766880	100	0.04	95.14	87.39	36.92	23824770	22839805	95.87	10.42	4.93	1.64
268	3160253952	3160209600	100	0.03	95.63	88.5	37.17	21945900	21062315	95.97	10.15	4.76	1.53
269	2545542432	2545508160	100	0.04	95.39	87.95	37.25	17677140	16919826	95.72	8.83	4.73	1.24
270	2613277440	2613277440	100	0.03	96.59	90.02	36.97	18147760	17416594	95.97	8.33	5.04	1.33
271	3213888480	3213846144	100	0.04	94.4	85.83	36.35	22318376	21357375	95.69	10.73	4.33	1.52
273	2753384544	2753276832	100	0.04	94.09	85.16	37.56	19119978	18296073	95.69	9.46	4.52	1.36
274	2091833568	2091774528	100	0.04	94.09	85.13	37.11	14526212	13920626	95.83	8.84	3.61	1.09
275	3281779584	3281657760	100	0.04	94.9	86.91	37.15	22789290	21858539	95.92	10.54	4.56	1.59
276	2844277632	2844230400	100	0.03	95.72	88.78	37.44	19751600	18897539	95.68	9.76	4.52	1.38
277	3381689952	3381641856	100	0.04	95.18	87.54	37.31	23483624	22456200	95.62	10.54	4.8	1.6
278	3170342016	3170291904	100	0.04	95	87.23	36.68	22015916	21160619	96.12	9.78	4.66	1.64
279	3026886912	3026843136	100	0.03	96.06	89.48	37.02	21019744	20203708	96.12	9.87	4.61	1.51
280	3300487776	3300440544	100	0.04	95.45	88.15	37.42	22919726	22087848	96.37	9.82	4.96	1.69
281	3224060640	3223973952	100	0.04	93.7	84.41	36.88	22388708	21356060	95.39	10.87	4.21	1.53
282	3671643744	3671478432	100	0.04	94.39	85.84	37.52	25496378	24491444	96.06	10.86	4.95	1.76
283	2923602048	2923496352	100	0.04	94.84	86.8	37.08	20302058	19506065	96.08	9.9	4.32	1.48
284	4101359904	4100991264	99.99	0.04	94.68	86.48	37.3	28479106	27575286	96.83	10.83	5.57	2.02
285	2531919744	2531740320	99.99	0.03	96.6	90.79	36.61	17581530	16962420	96.48	8.42	4.71	1.35
286	2937034368	2936765952	99.99	0.03	96.94	91.53	36.84	20394208	19624167	96.22	9.41	4.81	1.49
287	3795954912	3795576192	99.99	0.03	95.78	88.82	37.16	26358168	25328215	96.09	10.32	5.56	1.84
288	3728459520	3728110176	99.99	0.03	95.95	89.31	37.03	25889654	24969838	96.45	9.43	6.06	1.92
289	3611836512	3611467872	99.99	0.03	95.08	87.34	37.45	25079638	24025794	95.8	9.72	5.8	1.76
290	3327303168	3326991552	99.99	0.04	94.56	86.23	36.56	23104108	22092893	95.62	10.64	4.66	1.57
291	3590099712	3589784064	99.99	0.03	96	89.32	36.11	24929056	24136290	96.82	10.94	4.75	1.77
292	4465513152	4465091232	99.99	0.03	95.19	87.53	37.14	31007578	29966503	96.64	10.91	6.12	2.16
293	2521127808	2520950976	99.99	0.04	93.09	83.28	37.16	17506604	16736199	95.6	9.38	4.15	1.26
294	2438815680	2438577216	99.99	0.03	96.48	90.16	35.92	16934564	16338932	96.48	9.64	3.36	1.33
295	3898667232	3898298880	99.99	0.03	96.05	89.45	36.45	27071520	25968915	95.93	11.13	5.19	1.8
296	4403011104	4402694304	99.99	0.03	96.14	89.62	36.46	30574266	29550513	96.65	11.3	5.51	2.12
297	3019155552	3019046976	100	0.03	96.44	90.15	36.08	20965604	20271602	96.69	9.01	5.1	1.59
298	3182190048	3181942080	99.99	0.03	95.84	88.94	36.39	22096820	21316247	96.47	10.03	4.64	1.62
299	3607799904	3607452000	99.99	0.03	95.52	88.29	36.95	25051750	24035589	95.94	10.47	5.16	1.73
300	3262250304	3262016448	99.99	0.03	96.1	89.59	35.25	22652892	21864240	96.52	10.49	4.48	1.61
301	3230784576	3230545824	99.99	0.03	96.11	89.59	35.69	22434346	21597149	96.27	10.52	4.62	1.55
302	3395863008	3395744928	100	0.03	96.38	90.03	36.72	23581562	22610466	95.88	10.28	4.95	1.63
303	2825411328	2825159040	99.99	0.03	94.97	87	36.25	19619160	18928383	96.48	9.3	4.52	1.49
304	3389184288	3388935744	99.99	0.03	96.91	91.33	36.53	23534276	22618845	96.11	10.5	4.75	1.64
305	2839115520	2838915648	99.99	0.03	96.07	89.48	36.27	19714692	18987767	96.31	9.5	4.47	1.47
306	3634590528	3634312320	99.99	0.03	96.47	90.43	36.75	25238280	24229743	96	10.43	5.22	1.75
307	3034598400	3034370304	99.99	0.03	96.16	89.67	36.58	21072016	20355612	96.6	9.23	5	1.6
308	2540378304	2540378304	100	0.03	97.15	91.39	36.2	17641516	16943507	96.04	8.69	4.7	1.28
309	3287046240	3286978560	100	0.03	97.07	91.23	35.8	22826240	21912121	96	10.3	4.75	1.58
310	3261583008	3260833920	99.98	0.03	94.91	86.78	37.52	22644680	21742202	96.01	10.05	4.88	1.61
311	3061532736	3060884736	99.98	0.03	95	86.9	37.31	21256144	20397556	95.96	10.05	4.5	1.52
312	3065090688	3064380768	99.98	0.03	95.8	88.78	36.61	21280422	20465005	96.17	10.13	4.43	1.53
313	3119089536	3118402080	99.98	0.03	96.61	90.69	37.23	21655570	20816371	96.12	9.62	4.91	1.57
314	3868166016	3867325920	99.98	0.03	96.09	89.41	36.57	26856430	25761987	95.92	11.44	4.89	1.77
316	3121868160	3121128288	99.98	0.03	96.01	89.28	36.63	21674502	20868812	96.28	9.87	4.68	1.58
317	4564289376	4563209376	99.98	0.03	96.86	91.25	36.62	31688954	30450091	96.09	12	5.33	2.05
318	3615069312	3614180832	99.98	0.03	96.28	89.91	36.84	25098478	24085231	95.96	10.7	4.86	1.74
319	2389422816	2389422816	100	0.03	96.88	90.73	37.02	16593214	15912741	95.9	8.08	4.93	1.19
320	3335116896	3334363200	99.98	0.03	95.31	87.71	37.4	23155300	22226126	95.99	10.4	4.67	1.64
321	2549253888	2548678752	99.98	0.03	95.75	88.69	37.06	17699158	16959403	95.82	9.36	4.12	1.29
322	2695113792	2694525120	99.98	0.04	94.55	86.08	36.52	18711980	17924800	95.79	9.8	4	1.36
323	2970393696	2969640576	99.97	0.03	96.68	90.85	37.05	20622504	19818116	96.1	9.11	5.06	1.51
324	2800513152	2799875232	99.98	0.03	96.98	91.55	37.09	19443578	18692471	96.14	9.1	4.82	1.42
325	3183465024	3182771808	99.98	0.03	95.77	88.67	37.26	22102582	21223274	96.02	9.72	4.93	1.59
326	3978950112	3978086688	99.98	0.03	95.98	89.22	37.3	27625602	26507698	95.95	10.23	5.89	1.92
327	3254428512	3253766976	99.98	0.03	95.01	87.03	37.5	22595604	21665364	95.88	9.86	4.97	1.61
328	2790279648	2789650080	99.98	0.04	94.45	85.87	36.36	19372570	18532178	95.66	10.16	3.98	1.37
329	2542203072	2541632832	99.98	0.03	95.97	89.11	35.66	17650228	16933623	95.94	10.59	3.44	1.23
330	3363024096	3362243616	99.98	0.03	95.12	87.23	37.16	23348914	22358704	95.76	10.18	5	1.62
331	2436465024	2436373440	100	0.04	94.23	85.31	36.19	16919260	15080110	89.13	8.63	3.91	1.21
332	2527299360	2526747264	99.98	0.03	96.08	89.36	36.67	17546856	16850053	96.03	9.25	4.19	1.29
333	2987605152	2986878240	99.98	0.03	96.22	89.66	36.97	20742210	19877203	95.83	9.97	4.52	1.45
334	2372075424	2372038848	100	0.04	94.81	87	35.12	16472492	15753206	95.63	10.24	3.57	1.11
335	2328160032	2328160032	100	0.04	94.71	86.69	35.76	16167778	15490162	95.81	9.45	3.61	1.2
336	2243064096	2243020896	100	0.04	94.41	86.06	36.28	15576534	14905120	95.69	9.05	3.78	1.15
337	2624615136	2624615136	100	0.03	95.21	87.78	35.56	18226494	17498906	96.01	9.26	4.42	1.31
338	2874572064	2874528288	100	0.03	95.12	87.6	35.45	19962002	19121379	95.79	10.44	3.97	1.39
339	3078751392	3078696384	100	0.03	96.63	90.77	36.42	21379836	20494092	95.86	10.12	4.46	1.51
340	3236963040	3236897952	100	0.04	93.67	84.54	36.77	22478458	21465029	95.49	10.32	4.77	1.53
341	3263386176	3263331456	100	0.03	96.07	89.61	36.08	22662024	21829290	96.33	10.05	4.91	1.62
342	3213471744	3213414144	100	0.04	95.06	87.43	36.45	22315376	21368637	95.76	10	4.82	1.57
343	3398152608	3398093280	100	0.03	95.54	88.5	36.46	23597870	22563754	95.62	10.37	5	1.62
344	2471626656	2471626656	100	0.03	95.12	87.6	36.35	17164074	16394250	95.51	9.75	3.82	1.22
345	3079181952	3079118304	100	0.03	95.78	88.88	36.38	21382766	20498944	95.87	9.68	4.77	1.53
346	2938714848	2938714848	100	0.03	94.95	86.91	36.59	20407742	19540311	95.75	9.53	4.72	1.45
347	2526599808	2526542496	100	0.04	93.67	84.59	37.38	17545434	16719804	95.29	9.55	4.06	1.24
348	3131343360	3131271936	100	0.04	93.85	84.89	37.34	21744944	20818512	95.74	9.99	4.63	1.55
349	2548166400	2548120032	100	0.04	94.72	86.75	35.98	17695278	16898746	95.5	10.2	3.54	1.25
350	2276144640	2276091648	100	0.03	95.69	88.93	36.59	15806192	15133669	95.75	9.09	3.81	1.16
351	3236359968	3236359968	100	0.03	95.2	87.79	36.83	22474722	21609645	96.15	9.77	4.87	1.65
352	4448861280	4448778336	100	0.03	95.13	87.69	36.84	30894294	29474759	95.41	12.16	5.22	1.93
353	3437182944	3437102016	100	0.03	96.08	89.72	36.86	23868764	22917132	96.01	10.15	4.96	1.71
354	3850219872	3850130016	100	0.03	95.45	88.37	37.14	26737014	25595806	95.73	10.73	5.27	1.82
355	2777926464	2777884416	100	0.04	93.47	84.19	36.64	19290864	18380666	95.28	10.41	3.77	1.35
356	3138837984	3138837984	100	0.04	94.24	85.75	37.23	21797486	20869576	95.74	10.04	4.6	1.56
357	2385862848	2385862848	100	0.03	96.01	89.01	37.2	16568492	15869414	95.78	8.49	4.63	1.18
358	3147296544	3147147360	100	0.03	96.54	90.15	37.38	21855190	20952372	95.87	8.95	5.5	1.58
359	3206493216	3206129184	99.99	0.03	95.32	87.42	37.05	22264786	21382833	96.04	9.6	4.77	1.66
361	2874515040	2874223872	99.99	0.03	97.25	91.98	37.13	19959888	19232617	96.36	9.66	4.18	1.52
362	2778503616	2778234048	99.99	0.03	96.5	90.15	36.97	19293292	18513345	95.96	9.73	4.13	1.41
363	3268276416	3268157472	100	0.03	96.29	89.57	37.43	22695538	21776537	95.95	9.69	4.99	1.65
364	2890952352	2890667520	99.99	0.03	96.63	90.46	37.54	20074080	19290244	96.1	9.34	4.58	1.49
366	3056963040	3056804640	99.99	0.03	96.82	90.82	37.05	21227810	20365942	95.94	9.4	4.97	1.52
367	2681872416	2681773056	100	0.03	95.59	88	37.22	18623424	17899525	96.11	9.08	4.53	1.38
368	2577814560	2577721248	100	0.04	94.9	86.47	37.44	17900842	17122107	95.65	9.57	4.1	1.27
369	2857756032	2857719168	100	0.03	95.87	88.72	37.58	19845272	19005546	95.77	9.11	5.01	1.4
370	2785619808	2785574880	100	0.03	96.31	89.63	37.45	19344270	18624741	96.28	8.37	5.3	1.46
371	2574625824	2574535968	100	0.03	97.09	91.58	37.45	17878722	17058594	95.41	9.84	4.08	1.22
373	2713719168	2713663296	100	0.03	96.49	90.02	36.98	18844884	17977754	95.4	10.06	4.1	1.28
374	2448681696	2448634752	100	0.03	97.34	92.14	36.91	17004408	16244945	95.53	10.26	3.55	1.16
375	3318364224	3318295392	100	0.03	96.8	90.7	36.86	23043718	21984830	95.4	10.33	4.73	1.57
376	2580004224	2579737248	99.99	0.03	96.48	90.25	36.25	17914842	17233665	96.2	9.2	3.95	1.39
377	3202827840	3202786656	100	0.03	95.02	86.74	37.66	22241574	21172505	95.19	11.57	4.03	1.42
378	2363184576	2362936608	99.99	0.03	96.56	90.34	37.62	16409282	15645654	95.35	10.47	3.23	1.13
379	2752442496	2752137792	99.99	0.03	96.35	89.85	37.75	19112068	18192716	95.19	10.47	4.01	1.26
380	2998839456	2998764864	100	0.03	96.09	89.17	37.67	20824756	19862672	95.38	10.06	4.57	1.41
381	2961682560	2961565632	100	0.03	96.2	89.38	37.72	20566428	19609404	95.35	10.34	4.43	1.37
382	2749976640	2749704192	99.99	0.03	96.85	91.1	36.95	19095168	18204444	95.34	11.27	3.4	1.26
383	2924639712	2924602848	100	0.04	95.02	86.84	37.85	20309742	19320591	95.13	9.93	4.65	1.35
384	2678777856	2678736960	100	0.03	97.18	91.78	37.37	18602340	17780625	95.58	9.63	4.35	1.28
385	3235186656	3235112928	100	0.03	97.41	92.25	37.18	22466062	21435513	95.41	9.63	5.29	1.53
386	2418990048	2418722784	99.99	0.03	96.89	91.17	37.63	16796686	16006487	95.3	10.14	3.72	1.12
387	2726720064	2726417088	99.99	0.03	96.58	90.44	37.88	18933452	18045914	95.31	10.23	4.11	1.27
388	2873846880	2873846880	100	0.03	97.12	91.32	36.88	19957270	19055385	95.48	9.52	4.78	1.37
389	2421125856	2421092160	100	0.03	96.39	89.85	37.44	16813140	16039016	95.4	9.66	3.96	1.15
390	2865137760	2865108096	100	0.03	95.84	88.59	37.52	19896584	18998075	95.48	10.39	4.12	1.35
391	2532039264	2531824704	99.99	0.03	95.69	88.26	37.25	17582116	16734575	95.18	10.82	3.18	1.21
392	2382776352	2382776352	100	0.03	96.57	89.93	35.77	16547058	15797606	95.47	10.11	3.59	1.13
393	2515140000	2515101696	100	0.03	96.3	89.56	36.77	17465984	16659088	95.38	10.7	3.39	1.18
394	2594889792	2594800800	100	0.03	95.39	87.56	37.69	18019450	17157012	95.21	10.74	3.65	1.19
395	3206623680	3206567232	100	0.04	94.52	85.99	37.26	22267828	21157127	95.01	10.73	4.43	1.46
396	2672876736	2672810208	100	0.03	96.25	89.41	37.45	18561182	17698972	95.35	10.19	3.98	1.26
397	2729370816	2729268864	100	0.03	96.61	90.27	37.53	18953256	18091510	95.45	10.68	3.78	1.27
398	3315514176	3315291264	99.99	0.03	96.06	89.28	36.81	23022856	21948631	95.33	12.19	3.8	1.44
399	3033562752	3033272448	99.99	0.03	97.47	92.6	37.56	21064392	20126160	95.55	11.37	3.66	1.4
400	2518881984	2518747776	99.99	0.03	95.94	89	37.5	17491304	16673811	95.33	10.19	3.83	1.17
401	3336130944	3335868000	99.99	0.03	95.76	88.62	37.73	23165750	22085556	95.34	9.95	5.18	1.57
402	2637329760	2637088704	99.99	0.03	96.72	90.75	37.14	18313116	17456297	95.32	10.84	3.29	1.26
403	2675757024	2675619936	99.99	0.03	96.43	90.09	36.8	18580694	17733873	95.44	10.59	3.78	1.24
404	2729907072	2729765952	99.99	0.03	96.4	90.05	37.03	18956708	18083361	95.39	10.27	4	1.28
405	3004053408	3003829632	99.99	0.03	96.17	89.5	37.75	20859928	19878330	95.29	9.79	4.91	1.4
406	2564368416	2564349408	100	0.04	94.39	85.53	37.44	17807982	17048901	95.74	8.89	4.51	1.3
407	2684755584	2684457504	99.99	0.03	97.07	91.66	37.67	18642066	17779720	95.37	10.62	3.7	1.26
408	2437321248	2437102656	99.99	0.03	96.87	91.1	37.73	16924324	16144152	95.39	10.11	3.65	1.15
409	2524397472	2524259808	99.99	0.03	97.16	91.76	37.38	17529582	16760724	95.61	9.61	4.07	1.22
410	2901918240	2901783168	100	0.03	96.33	89.86	37.38	20151272	19215828	95.36	10.23	4.34	1.35
411	2644168032	2643964416	99.99	0.03	96.84	91.05	37.93	18360864	17550460	95.59	9.82	4.16	1.26
412	2607632928	2607357312	99.99	0.03	96.43	89.94	37.08	18106648	17264050	95.35	11.17	3.41	1.17
413	3218395392	3218170176	99.99	0.03	96.41	90.03	37.69	22348404	21351699	95.54	10.37	4.74	1.5
414	2391189408	2391065280	99.99	0.03	95.68	88.35	37.03	16604620	15824479	95.3	10.49	3.52	1.09
415	2965841280	2965820256	100	0.03	96.01	89.13	37.39	20595974	19660845	95.46	10.26	4.3	1.4
416	2909079648	2908780128	99.99	0.03	95.98	88.99	37.18	20199862	19217600	95.14	11.44	3.54	1.32
417	2945906496	2945860992	100	0.03	95.66	88.36	37.72	20457368	19486759	95.26	9.83	4.72	1.38
418	2951846496	2951796960	100	0.03	95.43	87.69	37.81	20498590	19532138	95.29	9.68	4.83	1.39
419	2658418272	2658284064	99.99	0.03	95.98	89.12	37.67	18460306	17594175	95.31	10.06	4.16	1.23
420	2503646784	2503526688	100	0.03	96.94	91.31	37.59	17385602	16606409	95.52	9.87	3.95	1.19
421	2657632608	2657494944	99.99	0.03	96.37	89.98	37.46	18454826	17614422	95.45	9.7	4.31	1.26
422	2481169248	2480972544	99.99	0.03	95.82	88.61	38.06	17228976	16568786	96.17	8.33	4.72	1.3
423	2320359552	2320132320	99.99	0.03	95.78	88.46	37.66	16112030	15338886	95.2	10.16	3.37	1.1
424	2682731520	2682591840	99.99	0.03	96.31	89.88	37.47	18629110	17938702	96.29	8.45	4.99	1.41
425	3244878432	3244512960	99.99	0.03	96.47	90.2	37.47	22531340	21459865	95.24	11.95	3.7	1.44
426	2737856448	2737761408	100	0.03	96.59	90.22	37.38	19012232	18160286	95.52	9.44	4.63	1.3
427	2445809472	2445617088	99.99	0.03	96.54	90.4	37.75	16983452	16201360	95.39	10.14	3.71	1.15
428	2401242624	2401088832	99.99	0.04	94.78	86.52	37.2	16674228	15867177	95.16	10.37	3.48	1.12
429	2415003552	2414878560	99.99	0.03	95.32	87.73	37.75	16769990	15961461	95.18	10.39	3.55	1.12
430	2440579680	2440458144	100	0.03	95.92	89	37.36	16947626	16150465	95.3	9.94	3.81	1.15
431	3463159392	3462792768	99.99	0.03	97.13	91.93	37.48	24047172	22939304	95.39	11.7	4.01	1.58
432	3215628576	3215572704	100	0.04	94.83	86.48	36.65	22330366	21287025	95.33	11.54	4.04	1.42
433	2605200768	2605149792	100	0.03	97.17	91.82	37.52	18091318	17284355	95.54	10.32	3.84	1.22
434	2418563520	2418505632	100	0.03	97.44	92.45	37.53	16795178	16066881	95.66	10.54	3.43	1.14
435	2700816192	2700755424	100	0.03	96.06	89.03	36.58	18755246	18196685	97.02	9.96	3.62	1.47
436	2721032064	2720793312	99.99	0.03	96.8	90.98	37.39	18894398	18302979	96.87	8.85	4.43	1.53
437	2549069856	2549017440	100	0.03	96.45	90.05	37.39	17701510	17083448	96.51	8.37	4.68	1.37
438	2922616224	2922564960	100	0.04	95.45	87.75	37.47	20295590	19575394	96.45	8.85	4.96	1.56
439	2455312608	2455220448	100	0.04	94.96	86.73	37.38	17050142	15489005	90.84	9.44	3.65	1.08
440	2538172512	2538120384	100	0.03	96.26	89.56	35.98	17625836	16122001	91.47	10.95	2.94	1.09
441	2723104512	2723008608	100	0.03	95.55	87.94	37.12	18909782	18173376	96.11	9.53	4.15	1.41
442	2388220704	2388193920	100	0.04	92.53	82.11	36.05	16584680	15899202	95.87	10.09	3.38	1.2
443	3051473760	3051196416	99.99	0.03	96.64	90.69	37.02	21188864	20387482	96.22	10.01	4.01	1.63
444	3342279456	3341975904	99.99	0.03	97.41	92.55	37.42	23208166	22384587	96.45	10.07	4.63	1.74
445	2254947840	2254833216	99.99	0.03	96.6	90.35	37.49	15658564	15103969	96.46	8.3	4.3	1.19
446	1921081536	1921045824	100	0.03	96.63	90.35	36.52	13340596	12878582	96.54	9.25	2.97	1.04
447	3189646656	3189527136	100	0.03	96.38	89.82	36.46	22149494	21361421	96.44	11.03	4.2	1.52
448	2219240736	2219203008	100	0.03	96.26	89.55	37.2	15411132	14825591	96.2	9.18	3.57	1.17
449	3028891968	3028833216	100	0.03	95.94	88.8	36.92	21033564	20300925	96.52	10.54	3.92	1.55
450	2528249184	2528151840	100	0.03	96.56	90.26	36.05	17556610	16937764	96.48	10.11	3.49	1.3
451	2940295968	2940238368	100	0.03	96.5	90.14	35.98	20418322	19698645	96.48	11.27	3.39	1.44
452	2690386848	2690327520	100	0.03	96.31	89.65	37.45	18682830	18030310	96.51	9.65	4.07	1.41
453	3054233088	3054120768	100	0.04	95.22	87.22	36.3	21209172	20445807	96.4	10.72	3.75	1.55
454	2775480192	2775365568	100	0.03	97.22	91.85	36.57	19273372	18528265	96.13	10.51	3.57	1.39
455	3455610336	3455535744	100	0.03	96.55	90.19	37.28	23996776	23045970	96.04	11.12	4.39	1.63
456	2886470496	2886406848	100	0.03	96.96	91.22	37.31	20044492	19156227	95.57	11.56	3.56	1.3
457	2520145728	2520050688	100	0.03	96.55	90.22	37.5	17500352	16719784	95.54	11.02	3.35	1.16
458	2723327136	2723269248	100	0.03	96.6	90.2	36.66	18911592	18075093	95.58	10.19	4.07	1.28

## Sheet: Table S4
Supplementary Table 4 Frequency distribution of accessions in the original and GWAS varieties.
Category	Number of SNPs
Intergenic	97621
Upstream	845
UTR3	77
UTR5	172
Stop gain	16
Stop loss	2
Synonymous	320
non-synonymous	333
Intronic	6125
Splicing	21
Downstream	700
Upstream/downstream	7
Unknown	811
ts	72256
tv	34794

## Sheet: Table S5
Supplementary Table 5 Number of SNPs and the number of genes in different years for each trait.
Trait	No. of SNPs	No. of SNPs in differents years				Annotated genes	No. of genes in different years
		2019	2020	2021	At least two years of overlap		2019	2020	2021	At least two years of overlap
DCE	269	-	157	113	1	108	-	58	53	3
DBS	245	-	140	108	3	72	-	31	42	1
DIF	238	-	121	121	4	74	-	33	43	2
DHO	228	-	118	119	9	77	-	37	42	2
DFB	235	-	115	124	4	72	-	28	44	0
DID	233	-	110	125	2	74	-	29	45	0
DDS	223	-	100	127	4	78	-	27	51	0
DEFS	234	-	120	120	6	60	-	27	33	0
DLFS	279	-	136	149	6	90	-	39	52	1
DEDS	261	-	107	160	6	83	-	27	56	0
DLDS	266	-	120	151	5	75	-	24	52	1
TCE	166	-	77	98	9	60	-	24	40	4
TBS	156	-	85	83	12	44	-	26	23	5
TIF	173	-	113	74	14	49	-	32	22	5
THO	161	-	100	76	16	46	-	30	23	7
TFB	144	-	78	91	25	39	-	23	25	9
TID	161	-	100	83	22	39	-	24	26	11
TDS	143	-	88	75	20	39	-	27	18	5
TEFS	131	-	90	55	14	39	-	28	17	3
TLFS	144	-	87	73	16	38	-	24	18	4
TEDS	167	-	105	86	24	47	-	27	29	12
TLDS	154	-	81	95	22	38	-	25	22	5
FDT	397	169	112	117	1	131	49	38	45	1
NF	439	178	144	151	34	151	76	49	43	17
FH	410	121	170	120	1	104	22	57	27	2
FD	351	121	128	109	7	126	45	43	41	3
PL	270	-	118	161	9	99	-	41	62	4
T: Time of flowering phenology; D: Duration of flowering phenology.
CE: color-exposure stage; BS: blooming stage; IF: initial flowering stage; HO: half opening stage; FB: full blooming stage; IDP: initial decay stage; DS: decay stage; EFS: early full blooming stage; LFS: late full blooming stage; EDS: early decay stage; LDS: late decay stage.
FDT: flowering duration time; NF: number of flowers; FH: flower height; FD: flower diameter; PL: pedicel length

## Sheet: Table S6
Supplementary Table 6 Detailed information on genome-wide significant association signals for flowering phenology traits.
Trait	Chr.	Position	Reference	Alter	Maf	P value	Year	peak_Effect	Type	Gene ID
DCE	000071F	168000	T	G	0.131881	3.4422	2021	intergenic		psu.G.00000062
	000071F	168000	T	G	0.131881	3.4422	2021	intergenic		psu.G.00000063
	000071F	168000	T	G	0.131881	3.4422	2021	intergenic		psu.G.00000064
	000071F	168000	T	G	0.131881	3.4422	2021	intergenic		psu.G.00000065
	000185F	11758	C	T	0.164706	3.17812	2021	intronic		psu.G.00000143
	000185F	11758	C	T	0.164706	3.17812	2021	intronic		psu.G.00000144
	000291F	138682	C	T	0.0688836	4.42874	2021	intergenic		psu.G.00000226
	000291F	138682	C	T	0.0688836	4.42874	2021	intergenic		psu.G.00000227
	000315F	128334	C	T	0.115385	3.50654	2020	intergenic		psu.G.00000245
	000424F	173302	A	G	0.104213	3.01989	2021	intronic		psu.G.00000290
	000424F	173302	A	G	0.104213	3.01989	2021	intronic		psu.G.00000291
	000720F	146149	G	A	0.399289	3.31314	2020	intronic		psu.G.00000394
	001116F	42956	T	C	0.0915332	3.64526	2021	intergenic		psu.G.00000608
	001355F	173331	G	A	0.123853	3.12695	2020	intronic		psu.G.00000732
	002413F	127828	C	T	0.365248	3.04875	2020	intergenic		psu.G.00001189
							2021
	002413F	127828	C	T	0.365248	3.04875	2020	intergenic		psu.G.00001190
							2021
	002454F	95061	C	T	0.0912322	3.8791	2021	intronic		psu.G.00001204
	002454F	95061	C	T	0.0912322	3.8791	2021	intergenic		psu.G.00001205
	003120F	7476	G	A	0.0649652	3.58842	2021	intergenic		psu.G.00001463
	003120F	7476	G	A	0.0649652	3.58842	2021	intergenic		psu.G.00001464
	003345F	11685	G	A	0.123025	3.3938	2020	intergenic		psu.G.00001565
	003487F	7932	T	C	0.363014	3.57112	2021	intergenic		psu.G.00001647
	003693F	68670	A	G	0.0536913	3.46214	2021	intergenic		psu.G.00001733
	005642F	86352	C	T	0.117073	3.31651	2020	intronic		psu.G.00002536
	005960F	86955	T	C	0.0625	3.31222	2021	intronic		psu.G.00002659
	005960F	86955	T	C	0.0625	3.31222	2021	intronic		psu.G.00002660
	005967F	5274	C	T	0.0588942	3.43335	2021	intergenic		psu.G.00002665
	006230F	84248	G	A	0.275061	3.09404	2021	intergenic		psu.G.00002768
	006230F	84248	G	A	0.275061	3.09404	2021	intergenic		psu.G.00002769
	006960F	97359	C	G	0.0545455	3.03488	2021	intergenic		psu.G.00003074
	008522F	69186	G	A	0.106796	3.28943	2021	intergenic		psu.G.00003451
	008522F	69186	G	A	0.106796	3.28943	2021	intergenic		psu.G.00003452
	008585F	131595	C	T	0.291111	3.51082	2020	intergenic		psu.G.00003476
	012680F	12457	A	G	0.134703	3.67964	2020	intergenic		psu.G.00004781
	013505F	52932	A	C	0.0732265	3.48872	2021	exon	unknown	psu.G.00005070
	014218F	27472	G	C	0.199764	3.1906	2020	intergenic		psu.G.00005276
		27510	C	T	0.198113	3.18284	2021	intergenic
	015290F	65170	G	T	0.150588	3.27694	2021	intergenic		psu.G.00005657
	017289F	65948	T	C	0.107059	3.77691	2021	intergenic		psu.G.00006355
	017289F	65948	T	C	0.107059	3.77691	2021	intergenic		psu.G.00006356
	017289F	65948	T	C	0.107059	3.77691	2021	intergenic		psu.G.00006357
	019114F	45969	A	G	0.0563218	4.10922	2021	intergenic		psu.G.00006870
	019114F	45969	A	G	0.0563218	4.10922	2021	intergenic		psu.G.00006871
	019266F	90899	T	C	0.0615942	4.57828	2021	intronic		psu.G.00006926
	019884F	15599	G	A	0.12761	3.04837	2021	exon	unknown	psu.G.00007124
	019933F	79347	C	A	0.117577	3.37793	2021	intergenic		psu.G.00007140
	020052F	78150	T	C	0.247031	3.45382	2021	intergenic		psu.G.00007178
	020201F	32574	T	A	0.134396	4.5421	2021	intergenic		psu.G.00007226
	020201F	32574	T	A	0.134396	4.5421	2021	intergenic		psu.G.00007227
	021365F	19710	G	A	0.435412	3.16512	2021	intergenic		psu.G.00007568
	021365F	19710	G	A	0.435412	3.16512	2021	intergenic		psu.G.00007569
	022077F	4745	C	T	0.45197	3.02338	2021	intergenic		psu.G.00007756
	022394F	22572	G	A	0.15625	3.1169	2020	intergenic		psu.G.00007855
	023162F	5410	G	A	0.0527523	3.8027	2021	intergenic		psu.G.00008093
	023257F	97992	C	A	0.205011	3.01129	2020	intergenic		psu.G.00008124
	023295F	19444	A	G	0.254197	3.59658	2020	intergenic		psu.G.00008143
	024449F	11240	C	T	0.143023	3.02294	2021	intergenic		psu.G.00008473
	027925F	23567	C	T	0.171233	3.4232	2021	intronic		psu.G.00009380
	028670F	41840	C	T	0.0591017	3.34596	2020	intergenic		psu.G.00009583
	028670F	41840	C	T	0.0591017	3.34596	2020	intergenic		psu.G.00009584
	029482F	72395	A	C	0.332126	4.58232	2021	intergenic		psu.G.00009786
	029777F	23167	A	G	0.488943	4.82253	2021	intergenic		psu.G.00009853
	029777F	23167	A	G	0.488943	4.82253	2021	intergenic		psu.G.00009854
	029777F	23167	A	G	0.488943	4.82253	2021	intergenic		psu.G.00009855
	029777F	23167	A	G	0.488943	4.82253	2021	intergenic		psu.G.00009856
	032047F	13126	C	T	0.264368	3.24982	2020	intergenic		psu.G.00010434
	032090F	60007	G	A	0.070922	3.99281	2021	intergenic		psu.G.00010440
	032636F	30333	C	T	0.194318	3.05637	2020	intergenic		psu.G.00010580
	035111F	1721	T	C	0.0821918	3.25291	2020	intergenic		psu.G.00011220
	035599F	66754	G	T	0.05	3.0475	2021	intergenic		psu.G.00011334
	035838F	16576	C	T	0.130385	3.59214	2021	intergenic		psu.G.00011380
	041945F	50774	T	C	0.0955711	3.31205	2020	intergenic		psu.G.00012770
	042108F	28312	C	T	0.318694	3.60457	2021	downstream		psu.G.00012796
	042210F	9303	A	G	0.338592	3.09181	2021	intergenic		psu.G.00012816
	043885F	1496	C	T	0.0627962	5.98575	2021	intergenic		psu.G.00013200
	044054F	68953	C	T	0.129268	3.09279	2021	intergenic		psu.G.00013238
	049907F	26718	C	T	0.495485	3.27551	2021	intergenic		psu.G.00014472
	050162F	58269	G	A	0.10771	4.60829	2021	intergenic		psu.G.00014524
	050429F	6348	A	G	0.369515	3.05585	2021	intergenic		psu.G.00014587
	052902F	54032	G	A	0.0540541	4.0413	2021	intergenic		psu.G.00015071
	054011F	52593	T	A	0.0840909	4.12406	2020	intergenic		psu.G.00015304
	054158F	16107	C	A	0.140777	3.48154	2020	upstream		psu.G.00015340
							2021
	054158F	16107	C	A	0.140777	3.48154	2020	upstream		psu.G.00015341
							2021
	054511F	473	C	T	0.0544794	3.37418	2021	intergenic		psu.G.00015420
	055321F	9101	C	T	0.300481	3.97589	2020	intronic		psu.G.00015597
	061066F	15587	G	T	0.176755	3.00604	2020	intronic		psu.G.00016654
	061667F	26328	T	C	0.128472	3.10185	2020	upstream		psu.G.00016763
	062156F	38023	C	T	0.307955	3.1621	2021	intronic		psu.G.00016834
	062752F	44364	C	T	0.402878	4.19712	2020	intergenic		psu.G.00016960
		44364	C	T	0.402878	3.38691	2021	intergenic
	064146F	45369	C	T	0.325635	3.52989	2021	exon	synonymous	psu.G.00017210
	067042F	19305	A	G	0.251214	3.42684	2021	intergenic		psu.G.00017718
	068355F	19655	G	A	0.0516055	3.2067	2021	intronic		psu.G.00017930
	071586F	10486	G	A	0.294118	3.11072	2020	intergenic		psu.G.00018471
	073496F	15078	G	A	0.432763	3.2226	2020	intergenic		psu.G.00018769
	073496F	15078	G	A	0.432763	3.2226	2020	intergenic		psu.G.00018770
	075373F	9156	T	C	0.455952	3.49782	2020	intergenic		psu.G.00019074
	089200F	27056	G	T	0.191847	3.53975	2020	intronic		psu.G.00021018
	091773F	39638	C	A	0.114355	3.22081	2020	intergenic		psu.G.00021327
	093683F	18076	A	T	0.477594	3.91181	2021	exon	unknown	psu.G.00021617
	093683F	18076	A	T	0.477594	3.91181	2021	exon	unknown	psu.G.00021618
	100991F	27602	C	T	0.191765	3.23068	2021	intergenic		psu.G.00022491
	107963F	32769	T	C	0.181034	3.47002	2021	intergenic		psu.G.00023262
	110656F	28210	C	G	0.275463	4.68051	2021	intronic		psu.G.00023567
	125618F	24044	T	C	0.0719101	4.34333	2020	exon	nonsynonymous	psu.G.00025115
	136529F	3871	G	A	0.15358	4.00242	2021	intergenic		psu.G.00026125
	151351F	21903	G	T	0.176683	3.28697	2021	intergenic		psu.G.00027382
	153530F	9938	A	G	0.322545	3.86212	2020	exon	nonsynonymous	psu.G.00027564
		9936	C	T	0.304795	3.14832	2021	exon	synonymous
	156792F	6102	G	T	0.238386	3.76274	2021	intronic		psu.G.00027829
	219328F	3359	T	C	0.123171	3.28258	2021	intergenic		psu.G.00031800
	222627F	15902	G	T	0.0542725	3.75262	2021	exon	nonsynonymous	psu.G.00031965
	277040F	6180	G	C	0.0822222	3.24105	2021	UTR5		psu.G.00032955
	310726F	3734	C	T	0.0791284	3.2592	2020	intergenic		psu.G.00033716
DBP	000291F	138682	C	T	0.0688836	3.5812	2021	intergenic		psu.G.00000226
	000291F	138682	C	T	0.0688836	3.5812	2021	intergenic		psu.G.00000227
	000315F	125828	T	C	0.359606	3.89353	2021	intergenic		psu.G.00000245
	000720F	146271	T	C	0.399516	3.10367	2020	intronic		psu.G.00000394
	000786F	96399	G	T	0.464623	3.73799	2020	exon	unknown	psu.G.00000429
	000786F	96399	G	T	0.464623	3.73799	2020	exon	unknown	psu.G.00000430
	000867F	177769	C	T	0.121655	3.18783	2020	intergenic		psu.G.00000489
	001465F	189774	T	C	0.465831	3.5139	2021	intergenic		psu.G.00000789
	002009F	158561	T	C	0.150342	4.56336	2020	intronic		psu.G.00001060
	002413F	127828	C	T	0.365248	3.92725	2020	intergenic		psu.G.00001189
	002413F	127828	C	T	0.365248	3.92725	2020	intergenic		psu.G.00001190
	002454F	95061	C	T	0.0912322	3.71264	2021	intronic		psu.G.00001204
	002454F	95061	C	T	0.0912322	3.71264	2021	intronic		psu.G.00001205
	002833F	148532	G	A	0.0502336	3.34034	2020	intergenic		psu.G.00001313
	002833F	148532	G	A	0.0502336	3.34034	2020	intergenic		psu.G.00001314
	003487F	7971	C	A	0.369615	3.20621	2021	intergenic		psu.G.00001647
	006230F	84189	C	A	0.253676	3.09413	2021	intergenic		psu.G.00002768
	006230F	84189	C	A	0.253676	3.09413	2021	intergenic		psu.G.00002769
	006464F	41610	G	A	0.0862069	3.30319	2020	intronic		psu.G.00002873
	006464F	41610	G	A	0.0862069	3.30319	2020	intronic		psu.G.00002874
	006464F	41610	G	A	0.0862069	3.30319	2020	intronic		psu.G.00002875
	008600F	80523	G	C	0.111244	4.0994	2020	intergenic		psu.G.00003481
	009320F	109864	C	T	0.0670588	4.39891	2021	intergenic		psu.G.00003595
	013505F	52932	A	C	0.0732265	3.70212	2021	exon	unknown	psu.G.00005070
	015290F	65170	G	T	0.150588	3.29904	2021	intergenic		psu.G.00005657
	017289F	65948	T	C	0.107059	3.54384	2021	intergenic		psu.G.00006355
	017289F	65948	T	C	0.107059	3.54384	2021	intergenic		psu.G.00006356
	017289F	65948	T	C	0.107059	3.54384	2021	intergenic		psu.G.00006357
	017321F	74422	T	C	0.310096	3.55137	2020	intergenic		psu.G.00006369
	018538F	74571	A	C	0.0646259	3.20139	2020	intronic		psu.G.00006731
	019254F	81873	A	G	0.120843	3.04158	2020	exon	unknown	psu.G.00006923
	021437F	54573	T	A	0.104423	3.17561	2021	intronic		psu.G.00007585
	024449F	11240	C	T	0.143023	3.2057	2021	intergenic		psu.G.00008473
	027774F	47517	G	A	0.153753	3.06218	2020	intergenic		psu.G.00009343
	027774F	47517	G	A	0.153753	3.06218	2020	intergenic		psu.G.00009344
	030312F	58564	C	T	0.238152	3.18132	2021	intergenic		psu.G.00010009
	032047F	13126	C	T	0.264368	3.11497	2020	intergenic		psu.G.00010434
	035125F	31438	G	T	0.112245	3.32054	2020	intergenic		psu.G.00011223
	035823F	17343	C	A	0.0748792	3.02075	2021	intronic		psu.G.00011375
	037839F	47862	C	A	0.144009	3.70536	2021	intronic		psu.G.00011859
	037839F	47862	C	A	0.144009	3.70536	2021	intergenic		psu.G.00011860
	039314F	4791	T	C	0.140553	3.6497	2020	intergenic		psu.G.00012213
	040675F	48524	C	T	0.329885	3.77926	2021	intergenic		psu.G.00012515
	041945F	50774	T	C	0.0955711	4.64659	2020	intergenic		psu.G.00012770
	043885F	1496	C	T	0.0627962	3.03664	2021	intergenic		psu.G.00013200
	044054F	68953	C	T	0.129268	3.74425	2021	intergenic		psu.G.00013238
	050162F	58269	G	A	0.10771	3.24589	2020	intergenic		psu.G.00014524
	051843F	32737	A	T	0.306098	3.15864	2020	intergenic		psu.G.00014857
	055321F	9101	C	T	0.300481	4.98943	2020	intergenic		psu.G.00015597
	059269F	36265	C	T	0.162353	3.45318	2020	intergenic		psu.G.00016295
	060945F	19056	C	T	0.0508083	3.56784	2021	intergenic		psu.G.00016629
	062752F	44438	A	G	0.387209	4.58812	2020	intergenic		psu.G.00016960
							2021
	066672F	6983	A	G	0.344186	3.36131	2021	intronic		psu.G.00017641
	067042F	19305	A	G	0.251214	4.82454	2021	intergenic		psu.G.00017718
	067439F	4753	C	T	0.264569	3.729	2021	intergenic		psu.G.00017785
	068355F	19655	G	A	0.0516055	3.74305	2021	intronic		psu.G.00017930
	069596F	1303	G	A	0.304299	3.50339	2020	intergenic		psu.G.00018135
	071586F	10494	G	A	0.290284	3.25432	2020	intergenic		psu.G.00018471
	073407F	30096	C	T	0.0863309	3.58649	2020	intergenic		psu.G.00018755
	073602F	23093	C	A	0.159806	3.06139	2020	intergenic		psu.G.00018791
	075373F	9055	G	T	0.188967	4.22857	2020	intergenic		psu.G.00019074
	079204F	6820	C	T	0.0691244	3.26539	2021	intergenic		psu.G.00019626
	085403F	18530	C	T	0.157834	3.3198	2020	intronic		psu.G.00020490
	089200F	27056	G	T	0.191847	4.38293	2020	intronic		psu.G.00021018
	092433F	37196	C	T	0.260274	3.21679	2021	intergenic		psu.G.00021436
	093683F	18076	A	T	0.477594	4.41318	2020	exon	unknown	psu.G.00021617
							2021
	093683F	18076	A	T	0.477594	4.41318	2020	exon	unknown	psu.G.00021618
							2021
	110656F	28210	C	G	0.275463	3.28505	2021	intronic		psu.G.00023567
	116174F	10372	G	T	0.0627907	3.12942	2020	intergenic		psu.G.00024155
	119256F	18227	A	G	0.281553	3.00788	2021	intergenic		psu.G.00024476
	136529F	3871	G	A	0.15358	3.65335	2021	intergenic		psu.G.00026125
	149146F	23206	C	A	0.116505	3.39797	2021	intergenic		psu.G.00027210
	151201F	14516	C	T	0.434884	3.42537	2021	intergenic		psu.G.00027375
	153530F	9938	A	G	0.322545	3.12675	2020	exon	nonsynonymous	psu.G.00027564
							2021
	173288F	14757	A	G	0.18379	3.44394	2020	intronic		psu.G.00029002
	176950F	12076	A	G	0.0748848	3.62724	2020	upstream		psu.G.00029264
	180054F	8237	G	A	0.0665025	3.02838	2021	intergenic		psu.G.00029467
	188091F	4370	T	A	0.197561	3.91343	2020	intronic		psu.G.00029935
	188091F	4370	T	A	0.197561	3.91343	2020	intronic		psu.G.00029936
	196127F	5149	G	T	0.121324	3.38878	2021	exon	synonymous	psu.G.00030451
	310726F	3734	C	T	0.0791284	4.39632	2020	intergenic		psu.G.00033716
	377822F	2654	C	T	0.103774	3.41099	2021	intronic		psu.G.00035034
DIF	000315F	125828	T	C	0.359606	3.21507	2021	intergenic		psu.G.00000245
	000690F	87629	A	G	0.300926	3.04198	2021	intergenic		psu.G.00000380
	000690F	87629	A	G	0.300926	3.04198	2021	intergenic		psu.G.00000381
	000786F	96399	G	T	0.464623	4.70725	2020	exon	unknown	psu.G.00000429
	000786F	96202	C	T	0.459036	3.28289	2021	exon	unknown
	000786F	96399	G	T	0.464623	4.70725	2020	exon	unknown	psu.G.00000430
	000786F	96202	C	T	0.459036	3.28289	2021	exon	unknown
	000966F	220691	A	T	0.0593607	3.40778	2020	intergenic		psu.G.00000521
	000966F	220691	A	T	0.0593607	3.40778	2020	intergenic		psu.G.00000522
	000966F	220691	A	T	0.0593607	3.40778	2020	intergenic		psu.G.00000523
	000981F	30472	A	G	0.0665914	3.3833	2020	intergenic		psu.G.00000533
	002009F	158561	T	C	0.150342	4.76333	2020	intronic		psu.G.00001060
	003395F	154000	A	G	0.416468	3.00982	2021	intronic		psu.G.00001598
	003511F	131485	T	C	0.181293	3.15687	2021	intergenic		psu.G.00001655
	003511F	131485	T	C	0.181293	3.15687	2021	intergenic		psu.G.00001656
	004725F	35571	C	T	0.485057	3.0645	2020	intergenic		psu.G.00002219
	006650F	23501	A	G	0.129584	3.63358	2021	intergenic		psu.G.00002953
	008585F	57132	A	G	0.289773	3.40131	2021	intronic		psu.G.00003476
	012680F	12457	A	G	0.134703	3.1353	2020	intergenic		psu.G.00004781
	013303F	32198	C	A	0.122328	3.81242	2021	UTR5		psu.G.00004998
	013303F	32198	C	A	0.122328	3.81242	2021	UTR5		psu.G.00004999
	013303F	32198	C	A	0.122328	3.81242	2021	UTR5		psu.G.00005000
	013303F	32198	C	A	0.122328	3.81242	2021	UTR5		psu.G.00005001
	015014F	32087	C	G	0.445498	3.33756	2021	intergenic		psu.G.00005541
	016442F	67420	G	T	0.32177	3.32447	2020	intergenic		psu.G.00006082
	016442F	67420	G	T	0.32177	3.32447	2020	intergenic		psu.G.00006083
	017321F	74422	T	C	0.310096	3.41025	2020	intergenic		psu.G.00006369
	017371F	59266	A	T	0.217762	3.35879	2021	intronic		psu.G.00006392
	019100F	60836	C	T	0.0528846	3.40572	2020	intergenic		psu.G.00006866
	019326F	89370	C	A	0.0563549	3.84355	2020	intergenic		psu.G.00006947
	021100F	24392	G	A	0.214452	4.00018	2021	intergenic		psu.G.00007474
	021415F	63887	C	T	0.0526932	3.60065	2021	intergenic		psu.G.00007577
	021663F	19006	C	T	0.243243	3.47169	2021	intergenic		psu.G.00007650
	021881F	90557	A	G	0.0528736	3.43429	2020	intergenic		psu.G.00007708
	022394F	22615	A	G	0.380952	3.76974	2020	intergenic		psu.G.00007855
	023190F	52941	T	C	0.0833333	3.40785	2020	intronic		psu.G.00008103
	023926F	33767	T	C	0.0649203	3.14495	2021	intergenic		psu.G.00008323
	023926F	33767	T	C	0.0649203	3.14495	2021	intergenic		psu.G.00008324
	032320F	48978	T	G	0.0717593	3.10191	2021	intergenic		psu.G.00010503
	035125F	31438	G	T	0.112245	3.08919	2021	intergenic		psu.G.00011223
	035550F	28616	C	T	0.101449	3.09301	2021	intronic		psu.G.00011319
	038910F	73802	C	T	0.234884	3.21237	2020	intergenic		psu.G.00012111
	040525F	28817	C	G	0.0896226	3.37639	2021	intergenic		psu.G.00012484
	041945F	50774	T	C	0.0955711	5.20867	2020	intergenic		psu.G.00012770
	042798F	40173	C	T	0.434146	3.07808	2021	UTR5		psu.G.00012944
	042798F	40173	C	T	0.434146	3.07808	2021	UTR5		psu.G.00012945
	045298F	63086	C	T	0.0786241	3.39593	2021	intergenic		psu.G.00013526
	048294F	14893	A	C	0.186343	4.20516	2021	intergenic		psu.G.00014132
	049552F	61195	G	C	0.111374	4.70109	2021	intergenic		psu.G.00014391
	049907F	26747	T	C	0.159142	3.68045	2021	intergenic		psu.G.00014472
	051843F	32737	A	T	0.306098	3.21615	2020	intergenic		psu.G.00014857
	053704F	39501	G	A	0.0919811	3.04616	2021	intergenic		psu.G.00015239
	054916F	29871	G	A	0.0609481	3.47534	2021	intergenic		psu.G.00015513
	055321F	9101	C	T	0.300481	4.09575	2020	intronic		psu.G.00015597
	055978F	56525	G	A	0.464871	3.14539	2020	intergenic		psu.G.00015723
	055978F	56525	G	A	0.464871	3.14539	2020	intergenic		psu.G.00015724
	062752F	44438	A	G	0.387209	4.36645	2020	intergenic		psu.G.00016960
		44364	C	T	0.402878	3.10785	2021	intergenic
	063375F	33143	A	G	0.282051	3.31063	2020	intronic		psu.G.00017074
	063375F	33143	A	G	0.282051	3.31063	2020	intronic		psu.G.00017075
	066585F	46002	G	A	0.0911271	4.42487	2021	intergenic		psu.G.00017626
	067042F	19305	A	G	0.251214	4.21721	2021	intergenic		psu.G.00017718
	075373F	9055	G	T	0.188967	4.16124	2020	intergenic		psu.G.00019074
	079347F	21017	T	C	0.27845	3.64691	2020	intronic		psu.G.00019655
	084435F	9204	G	A	0.0873206	3.05139	2021	intergenic		psu.G.00020358
	085775F	2302	A	G	0.302439	4.26535	2020	intergenic		psu.G.00020538
							2021
	093683F	18076	A	T	0.477594	6.39823	2021	exon	unknown	psu.G.00021617
	093683F	18076	A	T	0.477594	6.39823	2021	exon	unknown	psu.G.00021618
	096128F	32568	T	C	0.0731982	3.68083	2021	downstream		psu.G.00021918
	115712F	7598	T	C	0.105072	3.29589	2021	intergenic		psu.G.00024122
	131345F	9534	C	T	0.449881	3.07986	2021	exon	synonymous	psu.G.00025659
	153530F	9938	A	G	0.322545	4.54951	2020	exon	nonsynonymous	psu.G.00027564
							2021
	164643F	7033	C	T	0.205189	3.04295	2020	intronic		psu.G.00028440
	164643F	7033	C	T	0.205189	3.04295	2020	intronic		psu.G.00028441
	173288F	14757	A	G	0.18379	4.35733	2020	intronic		psu.G.00029002
	173495F	20625	T	G	0.0694444	3.58189	2020	intergenic		psu.G.00029019
	173495F	20625	T	G	0.0694444	3.58189	2020	intergenic		psu.G.00029020
	188091F	4370	T	A	0.197561	4.01692	2020	intronic		psu.G.00029935
	188091F	4370	T	A	0.197561	4.01692	2020	intronic		psu.G.00029936
	216592F	722	C	T	0.0640732	3.20187	2020	intergenic		psu.G.00031668
	246539F	5389	C	A	0.188372	3.48921	2021	intergenic		psu.G.00032476
	323660F	8185	G	A	0.135492	4.03665	2020	downstream		psu.G.00034072
DHO	000315F	125828	T	C	0.359606	3.14432	2021	intergenic		psu.G.00000245
	000611F	192370	C	T	0.207729	3.11196	2021	intergenic		psu.G.00000341
	000786F	96399	G	T	0.464623	3.92781	2020	exon	unknown	psu.G.00000429
	000786F	96399	G	T	0.464623	3.92781	2020	exon	unknown	psu.G.00000430
	000808F	105749	T	A	0.267221	3.33576	2021	intronic		psu.G.00000446
	000808F	105749	T	A	0.267221	3.33576	2021	intronic		psu.G.00000447
	000834F	78132	C	T	0.11954	3.05106	2021	intergenic		psu.G.00000469
	000966F	220691	A	T	0.0593607	3.32926	2020	intergenic		psu.G.00000521
	000966F	220691	A	T	0.0593607	3.32926	2020	intergenic		psu.G.00000522
	000966F	220691	A	T	0.0593607	3.32926	2020	intergenic		psu.G.00000523
	000981F	30472	A	G	0.0665914	3.26541	2020	intergenic		psu.G.00000533
	001105F	108622	C	T	0.0773672	3.12393	2021	intergenic		psu.G.00000603
	001105F	108622	C	T	0.0773672	3.12393	2021	intergenic		psu.G.00000604
	002009F	158561	T	C	0.150342	4.52056	2020	intronic		psu.G.00001060
	002833F	148532	G	A	0.0502336	3.07374	2020	intergenic		psu.G.00001313
	002833F	148532	G	A	0.0502336	3.07374	2020	intergenic		psu.G.00001314
	003511F	131485	T	C	0.181293	3.80536	2021	intergenic		psu.G.00001655
	003511F	131485	T	C	0.181293	3.80536	2021	intergenic		psu.G.00001656
	004531F	81316	G	T	0.0733634	3.19062	2020	intergenic		psu.G.00002134
	005960F	86955	T	C	0.0625	3.357	2021	intronic		psu.G.00002659
	005960F	86955	T	C	0.0625	3.357	2021	intronic		psu.G.00002660
	006650F	23501	A	G	0.129584	3.43262	2021	intergenic		psu.G.00002953
	008110F	110868	C	T	0.387755	3.09574	2020	intronic		psu.G.00003299
	008110F	110868	C	T	0.387755	3.09574	2020	intronic		psu.G.00003300
	008585F	57132	A	G	0.289773	3.48603	2021	intronic		psu.G.00003476
	014638F	69301	C	T	0.436603	3.06342	2021	intronic		psu.G.00005420
	017321F	74422	T	C	0.310096	3.42323	2020	intergenic		psu.G.00006369
	017371F	59266	A	T	0.217762	3.32738	2021	intronic		psu.G.00006392
	018010F	96215	G	C	0.0815603	3.89183	2021	intergenic		psu.G.00006616
	019100F	60836	C	T	0.0528846	3.37018	2020	intergenic		psu.G.00006866
	019326F	89370	C	A	0.0563549	4.75327	2020	intergenic		psu.G.00006947
	021100F	24392	G	A	0.214452	5.38462	2021	intergenic		psu.G.00007474
	021415F	63887	C	T	0.0526932	3.91483	2021	intergenic		psu.G.00007577
	021663F	19006	C	T	0.243243	3.47307	2021	intergenic		psu.G.00007650
	021881F	90557	A	G	0.0528736	3.7914	2020	intergenic		psu.G.00007708
	021989F	2145	A	T	0.0747126	3.10601	2021	intergenic		psu.G.00007732
	021989F	2145	A	T	0.0747126	3.10601	2021	intergenic		psu.G.00007733
	022262F	101742	G	A	0.159502	3.12584	2021	intergenic		psu.G.00007807
	022262F	101742	G	A	0.159502	3.12584	2021	intergenic		psu.G.00007808
	022262F	101742	G	A	0.159502	3.12584	2021	intergenic		psu.G.00007809
	022262F	101742	G	A	0.159502	3.12584	2021	intergenic		psu.G.00007810
	022394F	22615	A	G	0.380952	3.9199	2020	intergenic		psu.G.00007855
	023190F	52941	T	C	0.0833333	3.84392	2020	intronic		psu.G.00008103
	024306F	75221	A	T	0.123515	3.05472	2020	downstream		psu.G.00008437
	024306F	75221	A	T	0.123515	3.05472	2020	downstream		psu.G.00008438
	024306F	75221	A	T	0.123515	3.05472	2020	downstream		psu.G.00008439
	032047F	13126	C	T	0.264368	3.1395	2021	intergenic		psu.G.00010434
	032080F	12500	A	T	0.0739857	3.00148	2021	intergenic		psu.G.00010439
	032320F	48950	C	T	0.0767386	3.67023	2020	intergenic		psu.G.00010503
	032921F	78089	A	T	0.0659722	3.0845	2021	intergenic		psu.G.00010665
	034176F	69305	C	T	0.497778	3.05911	2021	intergenic		psu.G.00010995
	034195F	4261	G	A	0.281532	3.11808	2021	intergenic		psu.G.00011000
	035125F	31438	G	T	0.112245	3.25652	2020	intergenic		psu.G.00011223
							2021
	038910F	73802	C	T	0.234884	3.08833	2020	intergenic		psu.G.00012111
	039865F	10884	C	A	0.0556901	3.60066	2021	intronic		psu.G.00012333
	040525F	28817	C	G	0.0896226	4.25307	2021	intergenic		psu.G.00012484
	041945F	50728	C	T	0.0559441	5.77599	2020	intergenic		psu.G.00012770
	042798F	40173	C	T	0.434146	3.36345	2021	UTR5		psu.G.00012944
	042798F	40173	C	T	0.434146	3.36345	2021	UTR5		psu.G.00012945
	045298F	63086	C	T	0.0786241	3.239	2021	intergenic		psu.G.00013526
	048294F	14893	A	C	0.186343	4.2428	2021	intergenic		psu.G.00014132
	049552F	61195	G	C	0.111374	3.95821	2021	intergenic		psu.G.00014391
	049907F	26747	T	C	0.159142	3.34812	2020	intergenic		psu.G.00014472
							2021
	050601F	11829	C	T	0.159353	3.48555	2020	intergenic		psu.G.00014623
	050601F	11829	C	T	0.159353	3.48555	2020	intergenic		psu.G.00014624
	053704F	39501	G	A	0.0919811	3.39081	2020	intergenic		psu.G.00015039
	052784F	8852	C	G	0.294601	3.16641	2020	intergenic		psu.G.00015040
	053704F	39501	G	A	0.0919811	3.39081	2021	intergenic		psu.G.00015239
	055321F	9101	C	T	0.300481	3.17907	2020	intronic		psu.G.00015597
	055978F	56525	G	A	0.464871	3.09522	2020	intergenic		psu.G.00015723
	055978F	56525	G	A	0.464871	3.09522	2020	intergenic		psu.G.00015724
	058563F	23777	A	T	0.217604	3.04205	2020	intergenic		psu.G.00016156
	058563F	23777	A	T	0.217604	3.04205	2020	intergenic		psu.G.00016157
	062752F	44438	A	G	0.387209	3.70654	2020	intergenic		psu.G.00016960
	066854F	11286	G	A	0.198529	3.05552	2020	intergenic		psu.G.00017685
	067042F	19305	A	G	0.251214	3.17986	2021	intergenic		psu.G.00017718
	075373F	9055	G	T	0.188967	3.28036	2020	intergenic		psu.G.00019074
	079347F	21017	T	C	0.27845	4.84775	2020	intronic		psu.G.00019655
	085775F	2302	A	G	0.302439	4.8389	2020	intergenic		psu.G.00020538
							2021
	085970F	8484	G	A	0.153846	3.04602	2020	intergenic		psu.G.00020564
	093683F	18076	A	T	0.477594	5.75465	2021	exon	unknown	psu.G.00021617
	093683F	18076	A	T	0.477594	5.75465	2021	exon	unknown	psu.G.00021618
	103739F	22401	C	T	0.0770975	3.08261	2021	intergenic		psu.G.00022795
	113885F	18350	A	G	0.0895692	3.00539	2021	intergenic		psu.G.00023905
	114195F	609	C	T	0.100711	3.02991	2021	UTR5		psu.G.00023943
	122585F	10256	C	T	0.103286	3.03406	2021	intergenic		psu.G.00024815
	139567F	22177	G	A	0.205097	4.39666	2021	intergenic		psu.G.00026392
	142365F	10513	T	A	0.0875576	3.22512	2020	intergenic		psu.G.00026623
	153530F	9938	A	G	0.322545	3.93777	2020	exon	nonsynonymous	psu.G.00027564
							2021
	173288F	14757	A	G	0.18379	3.99409	2020	intronic		psu.G.00029002
	173495F	20625	T	G	0.0694444	3.22364	2020	intergenic		psu.G.00029019
	173495F	20625	T	G	0.0694444	3.22364	2020	intergenic		psu.G.00029020
	188091F	4370	T	A	0.197561	3.25504	2020	intronic		psu.G.00029935
	188091F	4370	T	A	0.197561	3.25504	2020	intronic		psu.G.00029936
	246539F	5389	C	A	0.188372	3.5958	2021	intergenic		psu.G.00032476
	323660F	8185	G	A	0.135492	4.83118	2020	downstream		psu.G.00034072
							2021
DFB	000611F	192370	C	T	0.207729	3.25981	2021	intergenic		psu.G.00000341
	000726F	75835	G	A	0.444844	3.14564	2021	intergenic		psu.G.00000399
	000726F	75835	G	A	0.444844	3.14564	2021	intergenic		psu.G.00000400
	000834F	78132	C	T	0.11954	3.28656	2020	intergenic		psu.G.00000469
	000966F	220691	A	T	0.0593607	3.40107	2020	intergenic		psu.G.00000521
	000966F	220691	A	T	0.0593607	3.40107	2020	intergenic		psu.G.00000522
	000966F	220691	A	T	0.0593607	3.40107	2020	intergenic		psu.G.00000523
	000981F	30472	A	G	0.0665914	4.06184	2020	intergenic		psu.G.00000533
	001105F	108622	C	T	0.0773672	3.11769	2021	intergenic		psu.G.00000603
	001105F	108622	C	T	0.0773672	3.11769	2021	intergenic		psu.G.00000604
	001337F	161408	C	T	0.266979	3.7975	2021	intergenic		psu.G.00000718
	002009F	117530	A	G	0.186652	3.58575	2020	intergenic		psu.G.00001060
	002833F	148532	G	A	0.0502336	3.13372	2020	intergenic		psu.G.00001313
	002833F	148532	G	A	0.0502336	3.13372	2020	intergenic		psu.G.00001314
	003004F	154511	C	A	0.144186	3.50402	2021	intergenic		psu.G.00001403
	003004F	154511	C	A	0.144186	3.50402	2021	intergenic		psu.G.00001404
	003511F	131485	T	C	0.181293	3.438	2021	intergenic		psu.G.00001655
	003511F	131485	T	C	0.181293	3.438	2021	intergenic		psu.G.00001656
	004117F	34413	C	T	0.24537	3.12769	2021	intergenic		psu.G.00001929
	004531F	81316	G	T	0.0733634	3.19785	2020	intergenic		psu.G.00002134
	005960F	86955	T	C	0.0625	3.81572	2021	intronic		psu.G.00002659
	005960F	86955	T	C	0.0625	3.81572	2021	intronic		psu.G.00002660
	006650F	23501	A	G	0.129584	3.26544	2021	intergenic		psu.G.00002953
	013031F	81000	C	G	0.20241	3.0582	2020	intronic		psu.G.00004907
	014102F	40789	A	G	0.0757919	3.08921	2020	intergenic		psu.G.00005240
	014218F	27474	C	A	0.301435	3.08464	2020	intergenic		psu.G.00005276
	015934F	27215	C	A	0.105392	3.08763	2020	downstream		psu.G.00005896
	018010F	96215	G	C	0.0815603	4.38562	2021	intergenic		psu.G.00006616
	019100F	60836	C	T	0.0528846	3.49034	2021	intergenic		psu.G.00006866
	019326F	89370	C	A	0.0563549	3.77996	2020	intergenic		psu.G.00006947
	021100F	24392	G	A	0.214452	3.92289	2021	intergenic		psu.G.00007474
	021663F	19006	C	T	0.243243	3.30427	2021	intergenic		psu.G.00007650
	021989F	2145	A	T	0.0747126	3.14971	2021	intergenic		psu.G.00007732
	021989F	2145	A	T	0.0747126	3.14971	2021	intergenic		psu.G.00007733
	022159F	21535	C	G	0.053066	3.41193	2021	downstream		psu.G.00007780
	022262F	101738	G	A	0.159142	4.40807	2021	intergenic		psu.G.00007807
	022262F	101738	G	A	0.159142	4.40807	2021	intergenic		psu.G.00007808
	022262F	101738	G	A	0.159142	4.40807	2021	intergenic		psu.G.00007809
	022262F	101738	G	A	0.159142	4.40807	2021	intergenic		psu.G.00007810
	022394F	22615	A	G	0.380952	3.81995	2020	intergenic		psu.G.00007855
	023190F	52941	T	C	0.0833333	4.05925	2020	intronic		psu.G.00008103
	024306F	75221	A	T	0.123515	3.52502	2020	downstream		psu.G.00008437
	024306F	75221	A	T	0.123515	3.52502	2020	downstream		psu.G.00008438
	024306F	75221	A	T	0.123515	3.52502	2020	downstream		psu.G.00008439
	034195F	4261	G	A	0.281532	3.52672	2021	intergenic		psu.G.00011000
	035125F	31438	G	T	0.112245	3.40132	2020	intergenic		psu.G.00011223
							2021
	038789F	32431	A	G	0.326923	3.10349	2020	intronic		psu.G.00012081
	038789F	32431	A	G	0.326923	3.10349	2020	intronic		psu.G.00012082
	039865F	10884	C	A	0.0556901	3.42838	2021	intronic		psu.G.00012333
	040525F	28817	C	G	0.0896226	3.72399	2021	intergenic		psu.G.00012484
	041945F	50728	C	T	0.0559441	5.42648	2020	intergenic		psu.G.00012770
	042741F	20201	C	T	0.133102	3.02717	2021	intergenic		psu.G.00012926
	045047F	1157	G	T	0.0896552	3.38642	2020	upstream		psu.G.00013483
	045298F	63086	C	T	0.0786241	4.18255	2021	intergenic		psu.G.00013526
	048294F	14893	A	C	0.186343	4.03364	2021	intergenic		psu.G.00014132
	049552F	61195	G	C	0.111374	4.25782	2021	intergenic		psu.G.00014391
	050601F	11829	C	T	0.159353	3.37725	2020	intergenic		psu.G.00014623
	050601F	11829	C	T	0.159353	3.37725	2020	intergenic		psu.G.00014624
	053704F	39501	G	A	0.0919811	3.2278	2021	intergenic		psu.G.00015239
	058563F	23777	A	T	0.217604	3.14822	2020	intergenic		psu.G.00016156
	058563F	23777	A	T	0.217604	3.14822	2020	intergenic		psu.G.00016157
	062752F	44438	A	G	0.387209	3.58935	2020	intergenic		psu.G.00016960
	067042F	19305	A	G	0.251214	3.16571	2021	intergenic		psu.G.00017718
	071383F	34770	C	T	0.142512	3.41842	2021	intronic		psu.G.00018436
	071383F	34770	C	T	0.142512	3.41842	2021	intronic		psu.G.00018437
	071383F	34770	C	T	0.142512	3.41842	2021	intronic		psu.G.00018438
	073496F	15078	G	A	0.432763	3.27809	2020	intergenic		psu.G.00018769
	073496F	15078	G	A	0.432763	3.27809	2020	intergenic		psu.G.00018770
	075373F	9156	T	C	0.455952	3.51193	2020	intergenic		psu.G.00019074
		9055	G	T	0.188967	3.11414	2021	intergenic
	079347F	21017	T	C	0.27845	3.55437	2020	intronic		psu.G.00019655
	081227F	2382	C	T	0.281327	3.39605	2020	intergenic		psu.G.00019911
	085775F	2302	A	G	0.302439	4.83023	2020	intergenic		psu.G.00020538
							2021
	093683F	18076	A	T	0.477594	3.85261	2021	exon	unknown	psu.G.00021617
	093683F	18076	A	T	0.477594	3.85261	2021	exon	unknown	psu.G.00021618
	113885F	18350	A	G	0.0895692	3.58062	2021	intergenic		psu.G.00023905
	114195F	609	C	T	0.100711	3.00568	2021	UTR5		psu.G.00023943
	139798F	23560	G	T	0.0552826	3.09868	2020	upstream		psu.G.00026408
	142365F	10513	T	A	0.0875576	3.1744	2021	intergenic		psu.G.00026623
	146061F	12155	G	A	0.0792683	3.05325	2021	intergenic		psu.G.00026936
	153530F	9938	A	G	0.322545	4.03691	2020	exon	nonsynonymous	psu.G.00027564
	171330F	21829	C	T	0.299065	3.32092	2020	intergenic		psu.G.00028845
	173288F	14757	A	G	0.18379	4.04683	2020	intronic		psu.G.00029002
	173495F	20625	T	G	0.0694444	3.57248	2020	intergenic		psu.G.00029019
	173495F	20625	T	G	0.0694444	3.57248	2020	intergenic		psu.G.00029020
	215168F	6056	G	T	0.103325	3.12638	2021	intergenic		psu.G.00031581
	323660F	8185	G	A	0.135492	5.28036	2020	downstream		psu.G.00034072
							2021
DID	000863F	178675	A	G	0.0509259	3.21199	2021	intergenic		psu.G.00000488
	001256F	71817	A	T	0.152709	3.49066	2020	intronic		psu.G.00000681
	001256F	71817	A	T	0.152709	3.49066	2020	intronic		psu.G.00000682
	001278F	119225	G	A	0.106308	3.02123	2020	intergenic		psu.G.00000693
	001278F	119225	G	A	0.106308	3.02123	2020	intergenic		psu.G.00000694
	001655F	149739	T	C	0.0534884	3.00884	2021	intronic		psu.G.00000891
	002009F	158561	T	C	0.150342	4.16681	2020	intronic		psu.G.00001060
	003004F	154511	C	A	0.144186	3.16914	2021	intergenic		psu.G.00001403
	003004F	154511	C	A	0.144186	3.16914	2021	intergenic		psu.G.00001404
	005769F	21318	C	T	0.280405	3.39423	2021	exon	synonymous	psu.G.00002587
	005769F	21318	C	T	0.280405	3.39423	2021	exon	synonymous	psu.G.00002588
	005960F	86955	T	C	0.0625	3.48752	2021	intronic		psu.G.00002659
	005960F	86955	T	C	0.0625	3.48752	2021	intronic		psu.G.00002660
	006368F	6049	T	G	0.418269	3.13914	2020	intergenic		psu.G.00002834
	006368F	6049	T	G	0.418269	3.13914	2020	intergenic		psu.G.00002835
	006368F	6049	T	G	0.418269	3.13914	2020	intergenic		psu.G.00002836
	006368F	6049	T	G	0.418269	3.13914	2020	intergenic		psu.G.00002837
	008110F	110868	C	T	0.387755	3.60227	2021	intronic		psu.G.00003299
	008110F	110868	C	T	0.387755	3.60227	2021	intronic		psu.G.00003300
	008631F	43478	A	T	0.121315	3.18998	2020	intergenic		psu.G.00003489
	010208F	1048	C	T	0.0576923	3.02881	2021	intergenic		psu.G.00003938
	010361F	13372	C	G	0.476298	3.56447	2021	intronic		psu.G.00003998
	013303F	32198	C	A	0.122328	3.13654	2021	UTR5		psu.G.00004998
	013303F	32198	C	A	0.122328	3.13654	2021	UTR5		psu.G.00004999
	013303F	32198	C	A	0.122328	3.13654	2021	UTR5		psu.G.00005000
	013303F	32198	C	A	0.122328	3.13654	2021	UTR5		psu.G.00005001
	014914F	78887	G	A	0.453811	3.19298	2020	intronic		psu.G.00005512
	014914F	78887	G	A	0.453811	3.19298	2020	intronic		psu.G.00005513
	014914F	78887	G	A	0.453811	3.19298	2020	intronic		psu.G.00005514
	018010F	96215	G	C	0.0815603	3.15301	2021	intergenic		psu.G.00006616
	019100F	60836	C	T	0.0528846	3.40513	2021	intergenic		psu.G.00006866
	019136F	47402	C	T	0.164414	3.06078	2021	intergenic		psu.G.00006882
	019136F	47402	C	T	0.164414	3.06078	2021	intergenic		psu.G.00006883
	020793F	60489	C	A	0.150735	3.30319	2020	intergenic		psu.G.00007381
	021100F	24392	G	A	0.214452	3.37176	2021	intergenic		psu.G.00007474
	021675F	60330	A	G	0.390766	3.02579	2021	intergenic		psu.G.00007654
	021675F	60330	A	G	0.390766	3.02579	2021	intergenic		psu.G.00007655
	022159F	21535	C	G	0.053066	3.33104	2021	downstream		psu.G.00007780
	022262F	101738	G	A	0.159142	3.69391	2020	intergenic		psu.G.00007807
							2021
	022262F	101738	G	A	0.159142	3.69391	2020	intergenic		psu.G.00007808
							2021
	022262F	101738	G	A	0.159142	3.69391	2020	intergenic		psu.G.00007809
							2021
	022262F	101738	G	A	0.159142	3.69391	2020	intergenic		psu.G.00007810
							2021
	022655F	43075	T	C	0.158711	3.26952	2021	intergenic		psu.G.00007946
	022918F	18978	A	C	0.127294	3.09943	2021	intronic		psu.G.00008018
	022918F	18978	A	C	0.127294	3.09943	2021	intronic		psu.G.00008019
	022918F	18978	A	C	0.127294	3.09943	2021	intronic		psu.G.00008020
	022918F	18978	A	C	0.127294	3.09943	2021	intronic		psu.G.00008021
	024666F	3105	C	T	0.15991	3.60441	2020	intronic		psu.G.00008525
	025912F	44276	G	A	0.341435	3.18525	2021	downstream		psu.G.00008890
	025912F	44276	G	A	0.341435	3.18525	2021	downstream		psu.G.00008891
	027443F	63969	C	T	0.183333	4.32366	2020	intergenic		psu.G.00009264
	034195F	4261	G	A	0.281532	3.73742	2021	intergenic		psu.G.00011000
	034858F	56319	T	C	0.0898876	3.42992	2021	intergenic		psu.G.00011165
	035125F	31438	G	T	0.112245	3.43753	2020	intergenic		psu.G.00011223
	035275F	29354	T	C	0.272289	3.31785	2021	intergenic		psu.G.00011261
	036410F	21242	T	C	0.205607	3.17919	2020	intergenic		psu.G.00011512
	039615F	52784	C	A	0.091629	3.29506	2020	intergenic		psu.G.00012275
	039615F	52784	C	A	0.091629	3.29506	2020	intergenic		psu.G.00012276
	040525F	28757	G	T	0.125	3.16229	2021	intergenic		psu.G.00012484
	041942F	70846	G	A	0.316705	3.27128	2020	intergenic		psu.G.00012769
	041945F	50774	T	C	0.0955711	4.47043	2020	intergenic		psu.G.00012770
	042410F	10675	G	A	0.317102	3.02281	2021	intergenic		psu.G.00012858
	045298F	63086	C	T	0.0786241	3.68334	2021	intergenic		psu.G.00013526
	047026F	4979	G	A	0.449883	3.65259	2020	intergenic		psu.G.00013908
	048294F	14893	A	C	0.186343	5.12416	2021	intergenic		psu.G.00014132
	049907F	26747	T	C	0.159142	3.24213	2021	intergenic		psu.G.00014472
	053228F	22048	C	T	0.254137	3.60294	2020	intergenic		psu.G.00015138
	055978F	56525	G	A	0.464871	3.1676	2020	intergenic		psu.G.00015723
	055978F	56525	G	A	0.464871	3.1676	2020	intergenic		psu.G.00015724
	062752F	44438	A	G	0.387209	4.71475	2020	intergenic		psu.G.00016960
	067439F	4823	C	T	0.199063	3.18316	2020	intergenic		psu.G.00017785
	071383F	34770	C	T	0.142512	4.15764	2021	intronic		psu.G.00018436
	071383F	34770	C	T	0.142512	4.15764	2021	intronic		psu.G.00018437
	071383F	34770	C	T	0.142512	4.15764	2021	intronic		psu.G.00018438
	071920F	21792	G	A	0.309412	3.06869	2020	intergenic		psu.G.00018510
	075373F	9055	G	T	0.188967	4.2906	2020	intergenic		psu.G.00019074
	076581F	42300	C	A	0.0620767	3.37075	2020	intergenic		psu.G.00019231
	085775F	2302	A	G	0.302439	4.80062	2020	intergenic		psu.G.00020538
							2021
	091968F	18797	C	T	0.286946	3.05741	2020	intronic		psu.G.00021348
		18902	A	G	0.286585	3.16684	2021	intronic
	091968F	18797	C	T	0.286946	3.05741	2020	intronic		psu.G.00021349
		18902	A	G	0.286585	3.16684	2021	intronic
	093477F	29157	G	A	0.202128	4.11404	2021	intergenic		psu.G.00021582
	093683F	18076	A	T	0.477594	3.65485	2021	exon	unknown	psu.G.00021617
	093683F	18076	A	T	0.477594	3.65485	2021	exon	unknown	psu.G.00021618
	096128F	32692	A	T	0.362416	3.15495	2021	downstream		psu.G.00021918
	099208F	24758	C	T	0.402381	3.06632	2020	intronic		psu.G.00022285
	103739F	22401	C	T	0.0770975	3.77559	2021	intergenic		psu.G.00022795
	113885F	18346	C	G	0.0844749	3.12103	2020	intergenic		psu.G.00023905
		18350	A	G	0.0895692	3.41648	2021	intergenic
	153530F	9936	C	T	0.304795	3.81771	2020	exon	synonymous	psu.G.00027564
	171330F	21829	C	T	0.299065	4.23297	2020	intergenic		psu.G.00028845
	173288F	14757	A	G	0.18379	3.57028	2020	intronic		psu.G.00029002
	182200F	1859	A	G	0.397163	3.21489	2021	exon	synonymous	psu.G.00029594
	182816F	15880	A	T	0.19457	3.25787	2020	intergenic		psu.G.00029619
	188091F	4370	T	A	0.197561	4.18004	2020	intronic		psu.G.00029935
	188091F	4370	T	A	0.197561	4.18004	2020	intronic		psu.G.00029936
	216592F	722	C	T	0.0640732	3.19558	2020	intergenic		psu.G.00031668
	232442F	6927	T	C	0.126136	3.0773	2021	intergenic		psu.G.00032279
	246539F	5389	C	A	0.188372	3.01861	2020	intergenic		psu.G.00032476
	323660F	8185	G	A	0.135492	5.64867	2021	downstream		psu.G.00034072
DDP	000424F	173291	G	T	0.102679	3.21775	2021	intronic		psu.G.00000290
	000424F	173291	G	T	0.102679	3.21775	2021	intronic		psu.G.00000291
	000611F	192370	C	T	0.207729	4.01695	2020	intergenic		psu.G.00000341
							2021
	000786F	96998	T	C	0.34316	3.10462	2020	intronic		psu.G.00000429
	000786F	96998	T	C	0.34316	3.10462	2020	intronic		psu.G.00000430
	000834F	78132	C	T	0.11954	3.46217	2020	intergenic		psu.G.00000469
	001130F	204203	C	G	0.246394	3.64614	2020	intergenic		psu.G.00000614
	001130F	204203	C	G	0.246394	3.64614	2020	intergenic		psu.G.00000615
	001191F	56499	C	T	0.108447	3.95318	2021	intronic		psu.G.00000651
	001337F	161471	A	C	0.334123	3.23126	2021	intergenic		psu.G.00000718
	001655F	149739	T	C	0.0534884	3.60269	2021	intronic		psu.G.00000891
	002009F	117530	A	G	0.186652	4.25358	2020	intronic		psu.G.00001060
		158561	T	C	0.150342	3.02354	2021	intronic
	002727F	84642	C	T	0.268029	3.31525	2021	intergenic		psu.G.00001274
	004531F	81316	G	T	0.0733634	3.952	2020	intergenic		psu.G.00002134
	006368F	6049	T	G	0.418269	3.36229	2020	intergenic		psu.G.00002834
	006368F	6049	T	G	0.418269	3.36229	2020	intergenic		psu.G.00002835
	006368F	6049	T	G	0.418269	3.36229	2020	intergenic		psu.G.00002836
	006368F	6049	T	G	0.418269	3.36229	2020	intergenic		psu.G.00002837
	008106F	134257	G	A	0.0577396	3.101	2020	intergenic		psu.G.00003295
	008106F	134257	G	A	0.0577396	3.101	2020	intergenic		psu.G.00003296
	008110F	110868	C	T	0.387755	3.48161	2021	intronic		psu.G.00003299
	008110F	110868	C	T	0.387755	3.48161	2021	intronic		psu.G.00003300
	010314F	58138	G	A	0.0554299	3.55021	2020	intronic		psu.G.00003986
	010361F	13372	C	G	0.476298	3.55824	2020	intronic		psu.G.00003998
							2021
	012145F	62879	A	G	0.165459	3.27763	2021	upstream		psu.G.00004585
	012145F	62879	A	G	0.165459	3.27763	2021	upstream		psu.G.00004586
	012694F	18672	G	A	0.0910138	3.00648	2021	intergenic		psu.G.00004784
	014026F	67470	T	C	0.0656109	3.07534	2020	intergenic		psu.G.00005212
	014026F	67470	T	C	0.0656109	3.07534	2020	intergenic		psu.G.00005213
	014026F	67470	T	C	0.0656109	3.07534	2020	intergenic		psu.G.00005214
	016191F	53803	G	A	0.077907	3.06513	2020	intergenic		psu.G.00005998
	017245F	26237	A	T	0.0598194	3.6031	2020	intronic		psu.G.00006338
	017245F	26237	A	T	0.0598194	3.6031	2020	intronic		psu.G.00006339
	018010F	96215	G	C	0.0815603	3.07835	2021	intergenic		psu.G.00006616
	019100F	60836	C	T	0.0528846	3.50643	2020	intergenic		psu.G.00006866
	021100F	24392	G	A	0.214452	3.55166	2021	intergenic		psu.G.00007474
	021594F	74494	G	T	0.0949657	3.30524	2021	intergenic		psu.G.00007626
	022159F	21535	C	G	0.053066	3.21769	2021	downstream		psu.G.00007780
	022262F	101742	G	A	0.159502	4.24912	2021	intergenic		psu.G.00007807
	022262F	101742	G	A	0.159502	4.24912	2021	intergenic		psu.G.00007808
	022262F	101742	G	A	0.159502	4.24912	2021	intergenic		psu.G.00007809
	022262F	101742	G	A	0.159502	4.24912	2021	intergenic		psu.G.00007810
	022655F	43075	T	C	0.158711	3.26927	2021	intergenic		psu.G.00007946
	023190F	52941	T	C	0.0833333	3.55051	2020	intronic		psu.G.00008103
	028534F	86967	G	A	0.140909	3.1474	2020	downstream		psu.G.00009548
	028534F	86967	G	A	0.140909	3.1474	2020	downstream		psu.G.00009549
	030514F	8399	G	T	0.126464	3.68747	2021	intergenic		psu.G.00010064
	034195F	4261	G	A	0.281532	3.18304	2021	intergenic		psu.G.00011000
	035125F	31606	G	A	0.0605023	3.59224	2021	intergenic		psu.G.00011223
	035769F	27006	G	A	0.140371	3.03993	2021	intergenic		psu.G.00011366
	035950F	17516	G	T	0.472619	3.0332	2021	downstream		psu.G.00011400
	038262F	960	C	T	0.305361	3.17167	2021	intergenic		psu.G.00011956
	038910F	73802	C	T	0.234884	3.64333	2020	intergenic		psu.G.00012111
	039314F	14099	A	G	0.106308	3.15511	2020	upstream		psu.G.00012213
	039416F	55220	G	A	0.0533981	3.12938	2020	intergenic		psu.G.00012238
	040525F	28757	G	T	0.125	4.67913	2021	intergenic		psu.G.00012484
	041535F	10776	G	A	0.313725	3.30542	2020	intergenic		psu.G.00012688
	041942F	70846	G	A	0.316705	3.73166	2020	intergenic		psu.G.00012769
	041945F	50728	C	T	0.0559441	3.78058	2020	intergenic		psu.G.00012770
	042741F	20201	C	T	0.133102	3.10073	2021	intergenic		psu.G.00012926
	042979F	50333	A	C	0.0662921	3.36554	2020	intergenic		psu.G.00012992
	048294F	14893	A	C	0.186343	5.42871	2021	intergenic		psu.G.00014132
	055168F	58249	C	A	0.141646	3.29767	2021	exon	unknown	psu.G.00015569
	057586F	38171	C	T	0.22113	3.64419	2020	intergenic		psu.G.00015976
	059269F	36265	C	T	0.162353	3.70257	2020	intergenic		psu.G.00016295
	062198F	57494	G	A	0.292045	3.35876	2020	intergenic		psu.G.00016851
	062752F	44438	A	G	0.387209	4.91417	2020	intergenic		psu.G.00016960
	067439F	4823	C	T	0.199063	3.87487	2020	intergenic		psu.G.00017785
	067466F	12398	A	C	0.403659	3.08944	2021	intergenic		psu.G.00017791
	071383F	34822	G	A	0.140964	4.46305	2021	intronic		psu.G.00018436
	071383F	34822	G	A	0.140964	4.46305	2021	intronic		psu.G.00018437
	071383F	34822	G	A	0.140964	4.46305	2021	intronic		psu.G.00018438
	075373F	9055	G	T	0.188967	4.49228	2020	intergenic		psu.G.00019074
	076581F	42300	C	A	0.0620767	3.32269	2021	intergenic		psu.G.00019231
	076608F	19232	C	T	0.170759	3.11926	2021	intronic		psu.G.00019234
	085775F	2302	A	G	0.302439	4.08117	2020	intergenic		psu.G.00020538
		2345	G	A	0.466912	5.28297	2021
	093477F	29157	G	A	0.202128	3.35015	2021	intergenic		psu.G.00021582
	093683F	18076	A	T	0.477594	4.68654	2020	exon	unknown	psu.G.00021617
	093683F	18076	A	T	0.477594	4.68654	2020	exon	unknown	psu.G.00021618
	095142F	17634	C	T	0.0837321	3.49033	2021	intronic		psu.G.00021783
	113885F	18350	A	G	0.0895692	5.49077	2021	intergenic		psu.G.00023905
	146754F	14836	C	T	0.105856	3.1233	2021	upstream		psu.G.00027004
	153530F	9938	A	G	0.322545	3.54831	2020	exon	nonsynonymous	psu.G.00027564
	171330F	21829	C	T	0.299065	4.13945	2020	intergenic		psu.G.00028845
	173288F	14757	A	G	0.18379	3.852	2020	intronic		psu.G.00029002
	182816F	15880	A	T	0.19457	3.22472	2020	intergenic		psu.G.00029619
	188091F	4370	T	A	0.197561	4.54748	2020	intronic		psu.G.00029935
	188091F	4370	T	A	0.197561	4.54748	2020	intronic		psu.G.00029936
	323660F	8185	G	A	0.135492	5.58795	2020	downstream		psu.G.00034072
							2021
DEFS	000315F	125828	T	C	0.359606	3.27549	2021	intergenic		psu.G.00000245
	000679F	278726	G	A	0.105324	3.89378	2020	intergenic		psu.G.00000375
	000786F	96399	G	T	0.464623	4.02696	2020	exon	unknown	psu.G.00000429
	000786F	96399	G	T	0.464623	4.02696	2020	exon	unknown	psu.G.00000430
	000867F	177732	T	C	0.0971223	3.84822	2021	intergenic		psu.G.00000489
	000935F	76975	C	T	0.315436	3.19839	2021	upstream		psu.G.00000516
	001688F	37006	G	A	0.147059	3.90528	2020	intergenic		psu.G.00000914
	001688F	37006	G	A	0.147059	3.90528	2020	intergenic		psu.G.00000915
	002009F	158561	T	C	0.150342	3.11721	2020	intronic		psu.G.00001060
	005942F	67240	C	T	0.153285	3.13654	2020	intergenic		psu.G.00002649
	005942F	67240	C	T	0.153285	3.13654	2020	intergenic		psu.G.00002650
	005942F	67240	C	T	0.153285	3.13654	2020	intergenic		psu.G.00002651
	005960F	86955	T	C	0.0625	3.49275	2021	intronic		psu.G.00002659
	005960F	86955	T	C	0.0625	3.49275	2021	intronic		psu.G.00002660
	006770F	134069	G	T	0.0823529	3.34932	2021	intergenic		psu.G.00002992
	008257F	24468	G	A	0.135535	3.08776	2020	intergenic		psu.G.00003357
	010314F	58138	G	A	0.0554299	3.10334	2020	intronic		psu.G.00003986
	011482F	49778	C	T	0.228736	3.22089	2020	intronic		psu.G.00004332
	011482F	49778	C	T	0.228736	3.22089	2020	intronic		psu.G.00004333
	013303F	32198	C	A	0.122328	3.5135	2021	UTR5		psu.G.00004998
	013303F	32198	C	A	0.122328	3.5135	2021	UTR5		psu.G.00004999
	013303F	32198	C	A	0.122328	3.5135	2021	UTR5		psu.G.00005000
	013303F	32198	C	A	0.122328	3.5135	2021	UTR5		psu.G.00005001
	013505F	52932	A	C	0.0732265	3.34223	2021	exon	unknown	psu.G.00005070
	019131F	53582	G	A	0.0675057	3.05705	2020	intergenic		psu.G.00006881
	019378F	12210	G	T	0.3382	3.64679	2020	intergenic		psu.G.00006959
	021085F	88183	T	C	0.188249	3.08468	2021	intergenic		psu.G.00007472
	021100F	24392	G	A	0.214452	3.2353	2021	intergenic		psu.G.00007474
	022029F	27596	A	T	0.125616	3.23414	2021	intergenic		psu.G.00007743
	022394F	22615	A	G	0.380952	3.82212	2020	intergenic		psu.G.00007855
	023295F	19296	C	A	0.253589	3.19236	2021	intergenic		psu.G.00008143
	028323F	57549	T	A	0.0639535	3.3572	2021	intergenic		psu.G.00009495
	035125F	31438	G	T	0.112245	3.89572	2020	intergenic		psu.G.00011223
	038789F	32431	A	G	0.326923	4.76687	2020	intronic		psu.G.00012081
	038789F	32431	A	G	0.326923	4.76687	2020	intronic		psu.G.00012082
	039314F	4659	C	T	0.156977	3.53483	2020	intergenic		psu.G.00012213
	039960F	52129	T	C	0.088993	3.43898	2020	intergenic		psu.G.00012358
	040525F	28817	C	G	0.0896226	3.81375	2021	intergenic		psu.G.00012484
	041945F	50728	C	T	0.0559441	4.84348	2020	intergenic		psu.G.00012770
	049552F	61195	G	C	0.111374	3.32665	2021	intergenic		psu.G.00014391
	057361F	15689	G	A	0.491111	3.2959	2020	intronic		psu.G.00015935
	057361F	15689	G	A	0.491111	3.2959	2020	intronic		psu.G.00015936
	062312F	19992	C	A	0.383529	3.17233	2020	intergenic		psu.G.00016876
	062752F	44438	A	G	0.387209	4.17802	2020	intergenic		psu.G.00016960
	066672F	6983	A	G	0.344186	4.04828	2020	intronic		psu.G.00017641
	067042F	19305	A	G	0.251214	3.72269	2020	intergenic		psu.G.00017718
							2021
	075373F	9055	G	T	0.188967	3.30324	2020	intergenic		psu.G.00019074
	079204F	6820	C	T	0.0691244	3.10428	2020	intergenic		psu.G.00019626
	082533F	11121	G	T	0.181406	3.13769	2021	intergenic		psu.G.00020110
	087136F	9076	G	A	0.403409	3.22534	2021	intergenic		psu.G.00020742
	087136F	9076	G	A	0.403409	3.22534	2021	intergenic		psu.G.00020743
	091968F	18797	C	T	0.286946	3.00603	2020	intronic		psu.G.00021348
	091968F	18797	C	T	0.286946	3.00603	2020	intronic		psu.G.00021349
	092255F	31286	C	T	0.106132	3.36394	2021	intergenic		psu.G.00021400
	093477F	29157	G	A	0.202128	3.23197	2021	intergenic		psu.G.00021582
	093683F	18076	A	T	0.477594	3.64565	2020	exon	unknown	psu.G.00021617
							2021
	093683F	18076	A	T	0.477594	3.64565	2020	exon	unknown	psu.G.00021618
							2021
	109218F	16385	C	T	0.190909	6.51386	2021	intergenic		psu.G.00023370
	109653F	23910	G	T	0.0780543	3.76596	2020	intergenic		psu.G.00023431
	112119F	13672	C	T	0.293976	3.53619	2021	intergenic		psu.G.00023728
	136529F	3871	G	A	0.15358	3.36577	2021	intergenic		psu.G.00026125
	139567F	22177	G	A	0.205097	3.77293	2021	intergenic		psu.G.00026392
	153530F	9938	A	G	0.322545	5.80584	2020	exon	nonsynonymous	psu.G.00027564
	171330F	21861	C	A	0.393692	3.04671	2020	intergenic		psu.G.00028845
	173288F	14757	A	G	0.18379	3.4681	2020	intronic		psu.G.00029002
	173495F	20625	T	G	0.0694444	3.0879	2020	intergenic		psu.G.00029019
	173495F	20625	T	G	0.0694444	3.0879	2020	intergenic		psu.G.00029020
	188091F	4370	T	A	0.197561	3.07238	2020	intronic		psu.G.00029935
	188091F	4370	T	A	0.197561	3.07238	2020	intronic		psu.G.00029936
	221750F	2270	A	G	0.25174	3.1389	2020	intronic		psu.G.00031913
	246539F	5389	C	A	0.188372	3.83865	2021	intergenic		psu.G.00032476
	270457F	11244	T	A	0.170213	3.06657	2020	intronic		psu.G.00032885
	323660F	8185	G	A	0.135492	3.16377	2020	downstream		psu.G.00034072
DLFS	000315F	125828	T	C	0.359606	3.55305	2021	intergenic		psu.G.00000245
	000611F	192370	C	T	0.207729	3.26141	2021	intergenic		psu.G.00000341
	000786F	96998	T	C	0.34316	3.03011	2020	intronic		psu.G.00000429
	000786F	96998	T	C	0.34316	3.03011	2020	intronic		psu.G.00000430
	000834F	78132	C	T	0.11954	4.07383	2021	intergenic		psu.G.00000469
	000980F	188872	G	C	0.470726	3.16541	2020	intergenic		psu.G.00000529
	000980F	188872	G	C	0.470726	3.16541	2020	intergenic		psu.G.00000530
	000980F	188872	G	C	0.470726	3.16541	2020	intergenic		psu.G.00000531
	000980F	188872	G	C	0.470726	3.16541	2020	intergenic		psu.G.00000532
	001105F	196835	A	T	0.0743405	3.59743	2021	intergenic		psu.G.00000603
	001105F	196835	A	T	0.0743405	3.59743	2021	intergenic		psu.G.00000604
	001130F	204203	C	G	0.246394	3.14014	2021	intergenic		psu.G.00000614
	001130F	204203	C	G	0.246394	3.14014	2021	intergenic		psu.G.00000615
	001191F	56499	C	T	0.108447	3.1213	2021	intronic		psu.G.00000651
	002009F	117530	A	G	0.186652	4.16954	2020	intergenic		psu.G.00001060
	003004F	154511	C	A	0.144186	3.55053	2021	intergenic		psu.G.00001403
	003004F	154511	C	A	0.144186	3.55053	2021	intergenic		psu.G.00001404
	006358F	72700	C	A	0.184272	3.05334	2021	intergenic		psu.G.00002829
	006902F	25106	C	T	0.0876168	4.51598	2021	intergenic		psu.G.00003049
	008110F	110868	C	T	0.387755	3.01954	2021	intronic		psu.G.00003299
	008110F	110868	C	T	0.387755	3.01954	2021	intronic		psu.G.00003300
	010208F	1048	C	T	0.0576923	3.05514	2021	intergenic		psu.G.00003938
	010314F	58138	G	A	0.0554299	3.2199	2020	intronic		psu.G.00003986
	011458F	83653	G	A	0.0643341	4.2701	2020	intergenic		psu.G.00004322
	011458F	83653	G	A	0.0643341	4.2701	2020	intergenic		psu.G.00004323
	012160F	41786	C	T	0.162708	3.14756	2021	intergenic		psu.G.00004596
	012160F	41786	C	T	0.162708	3.14756	2021	intergenic		psu.G.00004597
	015172F	107150	T	C	0.498891	3.14782	2020	intergenic		psu.G.00005612
	017245F	26237	A	T	0.0598194	3.21408	2020	intronic		psu.G.00006338
	017245F	26237	A	T	0.0598194	3.21408	2020	intronic		psu.G.00006339
	019100F	60836	C	T	0.0528846	3.38703	2021	intergenic		psu.G.00006866
	022262F	101742	G	A	0.159502	3.98342	2021	intergenic		psu.G.00007807
	022262F	101742	G	A	0.159502	3.98342	2021	intergenic		psu.G.00007808
	022262F	101742	G	A	0.159502	3.98342	2021	intergenic		psu.G.00007809
	022262F	101742	G	A	0.159502	3.98342	2021	intergenic		psu.G.00007810
	022394F	22615	A	G	0.380952	3.69376	2020	intergenic		psu.G.00007855
	022836F	25623	A	G	0.368735	3.6116	2021	intronic		psu.G.00007988
	022836F	25623	A	G	0.368735	3.6116	2021	intronic		psu.G.00007989
	026682F	89685	T	A	0.0594406	3.05329	2021	intergenic		psu.G.00009096
	032320F	48950	C	T	0.0767386	3.25652	2020	intergenic		psu.G.00010503
	033108F	22128	A	T	0.257353	3.25009	2020	intergenic		psu.G.00010716
	033108F	22128	A	T	0.257353	3.25009	2020	intergenic		psu.G.00010717
	037413F	22033	G	T	0.0612245	3.01952	2021	intergenic		psu.G.00011759
	038262F	960	C	T	0.305361	3.12123	2021	intergenic		psu.G.00011956
	038789F	55901	A	G	0.297101	3.02317	2021	intergenic		psu.G.00012081
	038789F	55901	A	G	0.297101	3.02317	2021	intergenic		psu.G.00012082
	040525F	28757	G	T	0.125	4.20368	2021	intergenic		psu.G.00012484
	041535F	10794	G	A	0.435835	3.06302	2021	intergenic		psu.G.00012688
	041645F	1099	C	T	0.212791	4.24638	2020	intergenic		psu.G.00012705
	041645F	1099	C	T	0.212791	4.24638	2020	intergenic		psu.G.00012706
	041942F	70846	G	A	0.316705	3.07785	2020	intergenic		psu.G.00012769
	041945F	50728	C	T	0.0559441	4.41441	2020	intergenic		psu.G.00012770
	045047F	1157	G	T	0.0896552	3.06978	2020	upstream		psu.G.00013483
	045298F	63086	C	T	0.0786241	4.37152	2021	intergenic		psu.G.00013526
	047188F	58602	G	A	0.0574324	3.4404	2021	intergenic		psu.G.00013937
	048294F	14893	A	C	0.186343	3.68197	2021	intergenic		psu.G.00014132
	050053F	5190	C	T	0.419082	3.22305	2021	intergenic		psu.G.00014499
	053228F	22048	C	T	0.254137	3.69653	2020	intergenic		psu.G.00015138
	055978F	56525	G	A	0.464871	3.84699	2021	intergenic		psu.G.00015723
	055978F	56525	G	A	0.464871	3.84699	2021	intergenic		psu.G.00015724
	062752F	44438	A	G	0.387209	3.62152	2020	intergenic		psu.G.00016960
							2021
	066881F	39560	T	A	0.103139	3.12274	2020	exon	nonsynonymous	psu.G.00017693
	067042F	19305	A	G	0.251214	4.64986	2021	intergenic		psu.G.00017718
	067439F	4823	C	T	0.199063	4.11135	2020	intergenic		psu.G.00017785
		4753	C	T	0.264569	3.4878	2021	intergenic
	071383F	34770	C	T	0.142512	3.72179	2021	intronic		psu.G.00018436
	071383F	34770	C	T	0.142512	3.72179	2021	intronic		psu.G.00018437
	071383F	34770	C	T	0.142512	3.72179	2021	intronic		psu.G.00018438
	075373F	9156	T	C	0.455952	3.45654	2020	intergenic		psu.G.00019074
	079347F	21017	T	C	0.27845	3.33889	2020	intronic		psu.G.00019655
	085775F	2302	A	G	0.302439	5.12807	2020	intergenic		psu.G.00020538
							2021
	085970F	8484	G	A	0.153846	3.11474	2020	intergenic		psu.G.00020564
	091497F	22927	C	T	0.054878	3.04279	2021	intergenic		psu.G.00021300
	093683F	18076	A	T	0.477594	5.03858	2020	exon	unknown	psu.G.00021617
	093683F	18076	A	T	0.477594	5.03858	2020	exon	unknown	psu.G.00021618
	102502F	33081	T	C	0.0563725	3.27638	2020	intronic		psu.G.00022658
	110224F	1482	C	A	0.184397	3.10081	2020	intronic		psu.G.00023509
	111007F	29206	C	T	0.304348	3.11387	2020	exon	nonsynonymous	psu.G.00023603
	146061F	12155	G	A	0.0792683	3.63584	2021	intergenic		psu.G.00026936
	153530F	9938	A	G	0.322545	3.56963	2020	exon	nonsynonymous	psu.G.00027564
	171330F	21861	C	A	0.393692	4.15874	2020	intergenic		psu.G.00028845
							2021
	173288F	14757	A	G	0.18379	3.89687	2020	intronic		psu.G.00029002
	182816F	15880	A	T	0.19457	3.24775	2020	intergenic		psu.G.00029619
	195995F	2215	G	A	0.144893	3.26213	2021	downstream		psu.G.00030442
	323660F	8185	G	A	0.135492	3.46557	2021	downstream		psu.G.00034072
DEDS	000679F	278726	G	A	0.105324	3.00192	2020	intergenic		psu.G.00000375
	000786F	96423	C	T	0.46	3.09361	2020	exon	unknown	psu.G.00000429
	000786F	96423	C	T	0.46	3.09361	2020	exon	unknown	psu.G.00000430
	000834F	78132	C	T	0.11954	3.57772	2021	intergenic		psu.G.00000469
	000981F	30483	T	A	0.0564334	3.60613	2020	intergenic		psu.G.00000533
	000999F	7078	T	G	0.17321	3.17639	2021	intergenic		psu.G.00000553
	001190F	10942	A	T	0.148936	3.25487	2020	intronic		psu.G.00000650
	001256F	71817	A	T	0.152709	3.20765	2020	intronic		psu.G.00000681
	001256F	71817	A	T	0.152709	3.20765	2020	intronic		psu.G.00000682
	001593F	93445	A	C	0.133735	3.33418	2020	downstream		psu.G.00000856
	001593F	93445	A	C	0.133735	3.33418	2020	downstream		psu.G.00000857
	001655F	149739	T	C	0.0534884	3.11916	2021	intronic		psu.G.00000891
	002009F	117530	A	G	0.186652	4.37882	2020	intergenic		psu.G.00001060
	003004F	154511	C	A	0.144186	3.64125	2021	intergenic		psu.G.00001403
	003004F	154511	C	A	0.144186	3.64125	2021	intergenic		psu.G.00001404
	004183F	148415	C	T	0.0844907	3.18437	2021	intergenic		psu.G.00001964
	004183F	148415	C	T	0.0844907	3.18437	2021	intergenic		psu.G.00001965
	005627F	153084	C	T	0.0549327	4.0098	2021	downstream		psu.G.00002528
	006358F	72713	T	G	0.461085	3.13099	2020	intergenic		psu.G.00002829
	006368F	6049	T	G	0.418269	4.19139	2020	intergenic		psu.G.00002834
	006368F	6049	T	G	0.418269	4.19139	2020	intergenic		psu.G.00002835
	006368F	6049	T	G	0.418269	4.19139	2020	intergenic		psu.G.00002836
	006368F	6049	T	G	0.418269	4.19139	2020	intergenic		psu.G.00002837
	008012F	138305	A	G	0.0705882	3.43466	2020	intergenic		psu.G.00003254
	008740F	39182	T	C	0.217978	4.16492	2021	intergenic		psu.G.00003516
	013460F	10002	T	G	0.0503597	3.43575	2021	intergenic		psu.G.00005056
	014054F	51914	T	A	0.367647	3.12569	2020	intergenic		psu.G.00005221
	016191F	53824	C	T	0.10446	4.21877	2020	intergenic		psu.G.00005998
	016470F	43340	C	T	0.0653753	3.44835	2020	intergenic		psu.G.00006094
		43377	A	G	0.0738916	3.10494	2021	intergenic
	016729F	68590	G	A	0.135714	3.56291	2021	intergenic		psu.G.00006159
	017321F	74422	T	C	0.310096	3.37954	2020	intergenic		psu.G.00006369
	017463F	94921	G	T	0.21729	3.08816	2020	intergenic		psu.G.00006421
	019100F	60836	C	T	0.0528846	3.74205	2020	intergenic		psu.G.00006866
							2021
	020793F	60489	C	A	0.150735	3.10436	2020	intergenic		psu.G.00007381
	021085F	88238	C	T	0.255344	3.57456	2021	intergenic		psu.G.00007472
	021100F	24392	G	A	0.214452	3.75244	2021	intergenic		psu.G.00007474
	022262F	101738	G	A	0.159142	3.20115	2020	intergenic		psu.G.00007807
		101742	G	A	0.159502	3.31292	2021	intergenic
	022262F	101738	G	A	0.159142	3.20115	2020	intergenic		psu.G.00007808
		101742	G	A	0.159502	3.31292	2021	intergenic
	022262F	101738	G	A	0.159142	3.20115	2020	intergenic		psu.G.00007809
		101742	G	A	0.159502	3.31292	2021	intergenic
	022262F	101738	G	A	0.159142	3.20115	2020	intergenic		psu.G.00007810
		101742	G	A	0.159502	3.31292	2021	intergenic
	022918F	18978	A	C	0.127294	3.40791	2021	intronic		psu.G.00008018
	022918F	18978	A	C	0.127294	3.40791	2021	intronic		psu.G.00008019
	022918F	18978	A	C	0.127294	3.40791	2021	intronic		psu.G.00008020
	022918F	18978	A	C	0.127294	3.40791	2021	intronic		psu.G.00008021
	023719F	35830	C	T	0.386517	3.00885	2020	exon	unknown	psu.G.00008268
	024306F	66515	C	T	0.101136	3.58109	2021	intergenic		psu.G.00008437
	024306F	66515	C	T	0.101136	3.58109	2021	intergenic		psu.G.00008438
	024306F	66515	C	T	0.101136	3.58109	2021	intergenic		psu.G.00008439
	025912F	44276	G	A	0.341435	3.28846	2021	downstream		psu.G.00008890
	025912F	44276	G	A	0.341435	3.28846	2021	downstream		psu.G.00008891
	027443F	63845	G	A	0.179688	3.39155	2020	intergenic		psu.G.00009264
	030514F	8399	G	T	0.126464	3.58889	2021	intergenic		psu.G.00010064
	032320F	48950	C	T	0.0767386	3.71977	2020	intergenic		psu.G.00010503
	034195F	4261	G	A	0.281532	3.24243	2021	intergenic		psu.G.00011000
	034858F	56319	T	C	0.0898876	3.1532	2021	intergenic		psu.G.00011165
	035125F	31438	G	T	0.112245	3.61065	2021	intergenic		psu.G.00011223
	039088F	52646	C	T	0.470732	3.07509	2021	intergenic		psu.G.00012154
	039147F	27384	G	A	0.294048	3.33167	2020	intergenic		psu.G.00012172
	039243F	1937	A	G	0.0921376	3.22915	2021	intronic		psu.G.00012195
	039615F	52784	C	A	0.091629	3.34427	2020	intergenic		psu.G.00012275
	039615F	52784	C	A	0.091629	3.34427	2020	intergenic		psu.G.00012276
	040525F	28817	C	G	0.0896226	3.67835	2021	intergenic		psu.G.00012484
	042979F	50333	A	C	0.0662921	4.00091	2020	intergenic		psu.G.00012992
							2021
	043183F	14749	G	A	0.0570388	3.50227	2021	intergenic		psu.G.00013046
	043652F	8774	C	A	0.127635	3.35879	2021	downstream		psu.G.00013148
	048294F	14893	A	C	0.186343	6.28268	2021	intergenic		psu.G.00014132
	049141F	39682	C	T	0.222989	3.39792	2021	intronic		psu.G.00014299
	049141F	39682	C	T	0.222989	3.39792	2021	intronic		psu.G.00014300
	050053F	5190	C	T	0.419082	3.08699	2021	intergenic		psu.G.00014499
	050370F	35691	G	A	0.118778	3.80896	2020	intergenic		psu.G.00014571
	050370F	35691	G	A	0.118778	3.80896	2020	intergenic		psu.G.00014572
	050677F	3742	G	A	0.179245	3.44967	2021	intronic		psu.G.00014634
	050927F	7797	G	C	0.185811	3.33361	2020	exon	unknown	psu.G.00014689
	059269F	36325	C	T	0.197489	3.19032	2020	intergenic		psu.G.00016295
							2021
	062752F	44438	A	G	0.387209	5.73811	2020	intergenic		psu.G.00016960
	066672F	6983	A	G	0.344186	4.00373	2020	intronic		psu.G.00017641
	067042F	19305	A	G	0.251214	3.24705	2020	intergenic		psu.G.00017718
							2021
	067439F	4823	C	T	0.199063	3.23662	2020	intergenic		psu.G.00017785
	068740F	43042	C	A	0.138686	3.30654	2021	UTR3		psu.G.00017981
	071075F	50752	G	T	0.124105	3.4816	2021	intergenic		psu.G.00018390
	075373F	9156	T	C	0.455952	5.68697	2020	intergenic		psu.G.00019074
	085775F	2302	A	G	0.302439	3.18422	2020	intergenic		psu.G.00020538
	091497F	22927	C	T	0.054878	3.0201	2021	intergenic		psu.G.00021300
	091968F	18902	A	G	0.286585	3.96372	2021	intronic		psu.G.00021348
	091968F	18902	A	G	0.286585	3.96372	2021	intronic		psu.G.00021349
	093683F	18076	A	T	0.477594	3.56368	2020	exon	unknown	psu.G.00021617
							2021
	093683F	18076	A	T	0.477594	3.56368	2020	exon	unknown	psu.G.00021618
							2021
	093931F	41073	G	T	0.0789474	3.04967	2021	downstream		psu.G.00021651
	095521F	22543	G	A	0.100457	3.19472	2020	intergenic		psu.G.00021835
	096128F	32568	T	C	0.0731982	3.04359	2020	downstream		psu.G.00021918
	099492F	29121	C	T	0.210591	3.50138	2021	intergenic		psu.G.00022313
	114195F	609	C	T	0.100711	3.28564	2021	UTR5		psu.G.00023943
	153530F	9936	C	T	0.304795	4.29823	2020	exon	synonymous	psu.G.00027564
		9938	A	G	0.322545	3.06357	2021	exon	nonsynonymous
	171330F	21861	C	A	0.393692	4.38646	2020	intergenic		psu.G.00028845
	173288F	14757	A	G	0.18379	4.0474	2020	intronic		psu.G.00029002
	188091F	4370	T	A	0.197561	4.21777	2020	intronic		psu.G.00029935
	188091F	4370	T	A	0.197561	4.21777	2020	intronic		psu.G.00029936
	213026F	12966	C	T	0.146635	3.27279	2020	intergenic		psu.G.00031456
	246539F	5389	C	A	0.188372	3.70854	2021	intergenic		psu.G.00032476
	323660F	8185	G	A	0.135492	3.8408	2021	downstream		psu.G.00034072
	377822F	2654	C	T	0.103774	3.16825	2021	intronic		psu.G.00035034
DLDS	000481F	12392	A	G	0.119438	3.94005	2020	intergenic		psu.G.00000302
	000611F	192370	C	T	0.207729	3.56914	2020	intergenic		psu.G.00000341
							2021
	000726F	75835	G	A	0.444844	3.09671	2020	intergenic		psu.G.00000399
	000726F	75835	G	A	0.444844	3.09671	2020	intergenic		psu.G.00000400
	001077F	137122	G	A	0.0890736	3.09381	2021	intergenic		psu.G.00000584
	001130F	204203	C	G	0.246394	4.22635	2020	intergenic		psu.G.00000614
	001130F	204203	C	G	0.246394	4.22635	2020	intergenic		psu.G.00000615
	001191F	56499	C	T	0.108447	3.68797	2021	intronic		psu.G.00000651
	002009F	117530	A	G	0.186652	3.45826	2020	intergenic		psu.G.00001060
	002404F	105747	G	A	0.0551471	3.03432	2020	intronic		psu.G.00001184
	004163F	119219	T	A	0.076087	3.08417	2021	intergenic		psu.G.00001953
	004163F	119219	T	A	0.076087	3.08417	2021	intergenic		psu.G.00001954
	004163F	119219	T	A	0.076087	3.08417	2021	intergenic		psu.G.00001955
	005644F	151299	G	A	0.0664251	3.33522	2020	intergenic		psu.G.00002537
	005960F	87028	G	A	0.225917	3.12488	2020	intronic		psu.G.00002659
	005960F	87028	G	A	0.225917	3.12488	2020	intronic		psu.G.00002660
	006902F	25106	C	T	0.0876168	3.20074	2021	intergenic		psu.G.00003049
	008110F	110868	C	T	0.387755	3.32105	2021	intronic		psu.G.00003299
	008110F	110868	C	T	0.387755	3.32105	2021	intronic		psu.G.00003300
	009351F	62430	T	C	0.484597	3.40207	2021	intergenic		psu.G.00003606
	010361F	13372	C	G	0.476298	3.32971	2020	intronic		psu.G.00003998
							2021
	011679F	101418	A	G	0.450935	3.52788	2020	intergenic		psu.G.00004408
	013021F	4794	C	T	0.129291	3.02278	2021	intergenic		psu.G.00004902
	014026F	67470	T	C	0.0656109	3.48838	2020	intergenic		psu.G.00005212
		56744	T	G	0.140449	3.35133	2021	intergenic
	014026F	67470	T	C	0.0656109	3.48838	2020	intergenic		psu.G.00005213
		56744	T	G	0.140449	3.35133	2021	intergenic
	014026F	67470	T	C	0.0656109	3.48838	2020	intergenic		psu.G.00005214
		56744	T	G	0.140449	3.35133	2021	intergenic
	015261F	64982	G	T	0.123786	3.22161	2021	intergenic		psu.G.00005649
	016470F	43377	A	G	0.0738916	3.52126	2021	intergenic		psu.G.00006094
	017245F	26237	A	T	0.0598194	3.96081	2020	intronic		psu.G.00006338
	017245F	26237	A	T	0.0598194	3.96081	2020	intronic		psu.G.00006339
	019100F	60836	C	T	0.0528846	3.06876	2020	intergenic		psu.G.00006866
	019989F	47185	G	A	0.102138	3.05782	2020	intergenic		psu.G.00007155
	021989F	2145	A	T	0.0747126	5.46065	2021	intergenic		psu.G.00007732
	021989F	2145	A	T	0.0747126	5.46065	2021	intergenic		psu.G.00007733
	024306F	41158	G	T	0.116253	3.4284	2021	exon	unknown	psu.G.00008437
	024306F	41158	G	T	0.116253	3.4284	2021	exon	unknown	psu.G.00008438
	024306F	41158	G	T	0.116253	3.4284	2021	exon	unknown	psu.G.00008439
	024666F	3105	C	T	0.15991	3.26049	2020	intronic		psu.G.00008525
	025912F	44276	G	A	0.341435	3.00226	2020	downstream		psu.G.00008890
	025912F	44276	G	A	0.341435	3.00226	2020	downstream		psu.G.00008891
	027443F	63969	C	T	0.183333	3.21705	2020	intergenic		psu.G.00009264
	028050F	53534	A	T	0.211864	5.02625	2021	intronic		psu.G.00009412
	037413F	22033	G	T	0.0612245	3.73719	2021	intergenic		psu.G.00011759
	038262F	960	C	T	0.305361	3.52146	2021	intergenic		psu.G.00011956
	038910F	73802	C	T	0.234884	3.06828	2020	intergenic		psu.G.00012111
	039416F	55220	G	A	0.0533981	3.70434	2020	intergenic		psu.G.00012238
	039615F	52784	C	A	0.091629	3.52722	2020	intergenic		psu.G.00012275
	039615F	52784	C	A	0.091629	3.52722	2020	intergenic		psu.G.00012276
	040174F	7171	C	A	0.0761364	3.02358	2020	intergenic		psu.G.00012404
	040525F	28817	C	G	0.0896226	3.89799	2021	intergenic		psu.G.00012484
	041535F	10776	G	A	0.313725	3.70309	2020	intergenic		psu.G.00012688
	041945F	50728	C	T	0.0559441	3.73297	2020	intergenic		psu.G.00012770
	045298F	63086	C	T	0.0786241	3.67423	2021	intergenic		psu.G.00013526
	046792F	66515	A	C	0.416092	3.12239	2021	intergenic		psu.G.00013855
	047188F	58602	G	A	0.0574324	3.47454	2021	intergenic		psu.G.00013937
	048294F	14893	A	C	0.186343	3.30075	2021	intergenic		psu.G.00014132
	048836F	21895	T	A	0.0878378	3.15442	2021	intergenic		psu.G.00014240
	050718F	48558	T	C	0.0859189	3.18382	2021	intergenic		psu.G.00014645
	055539F	18204	T	C	0.44878	3.72455	2021	intergenic		psu.G.00015624
	059269F	36265	C	T	0.162353	3.61251	2020	intergenic		psu.G.00016295
	062752F	44438	A	G	0.387209	4.30742	2020	intergenic		psu.G.00016960
	071383F	34822	G	A	0.140964	3.30786	2021	intronic		psu.G.00018436
	071383F	34822	G	A	0.140964	3.30786	2021	intronic		psu.G.00018437
	071383F	34822	G	A	0.140964	3.30786	2021	intronic		psu.G.00018438
	072035F	24036	T	G	0.226862	3.24776	2020	intergenic		psu.G.00018532
	076608F	19232	C	T	0.170759	3.1699	2021	intronic		psu.G.00019234
	084435F	9185	T	C	0.271531	3.24106	2020	intergenic		psu.G.00020358
	085775F	2302	A	G	0.302439	3.79405	2020	intergenic		psu.G.00020538
	091968F	18797	C	T	0.286946	3.17506	2021	intronic		psu.G.00021348
	091968F	18797	C	T	0.286946	3.17506	2021	intronic		psu.G.00021349
	093683F	18076	A	T	0.477594	3.42548	2020	exon	unknown	psu.G.00021617
	093683F	18076	A	T	0.477594	3.42548	2020	exon	unknown	psu.G.00021618
	113885F	18346	C	G	0.0844749	3.78117	2021	intergenic		psu.G.00023905
	153530F	9938	A	G	0.322545	3.71993	2020	exon	nonsynonymous	psu.G.00027564
	171330F	21829	C	T	0.299065	3.52071	2020	intergenic		psu.G.00028845
	182816F	15880	A	T	0.19457	3.02243	2020	intergenic		psu.G.00029619
	188091F	4370	T	A	0.197561	3.61151	2020	intronic		psu.G.00029935
	188091F	4370	T	A	0.197561	3.61151	2020	intronic		psu.G.00029936
	206176F	16281	G	A	0.0659091	3.33046	2020	intergenic		psu.G.00031047
	323660F	8185	G	A	0.135492	5.8644	2021	downstream		psu.G.00034072
	349322F	4033	T	G	0.460674	3.18412	2020	UTR3		psu.G.00034603
TCE	000071F	168000	T	G		3.36294	2021	intergenic		psu.G.00000064
	000071F	168000	T	G		3.36294	2021	intergenic		psu.G.00000065
	000834F	78132	C	T		3.0467	2020	intergenic		psu.G.00000469
	001116F	42956	T	C		3.35784	2021	intergenic		psu.G.00000608
	003120F	7476	G	A		3.57154	2021	intergenic		psu.G.00001463
	003120F	7476	G	A		3.57154	2021	intergenic		psu.G.00001464
	003345F	11685	G	A		3.22251	2020	intergenic		psu.G.00001565
	003487F	7932	T	C		3.60641	2021	intergenic		psu.G.00001647
	003693F	68670	A	G		3.0121	2021	intergenic		psu.G.00001733
	004392F	142055	T	A		3.78713	2020	intergenic		psu.G.00002071
	005960F	86955	T	C		3.75969	2021	intronic		psu.G.00002660
	006960F	97359	C	G		3.01314	2021	intergenic		psu.G.00003074
	008585F	131595	C	T		5.78196	2020	intergenic		psu.G.00003476
	008585F	131598	A	G		5.78196	2020	intergenic		psu.G.00003476
	008585F	57132	A	G		4.21948	2020	intronic		psu.G.00003476
	012680F	12457	A	G		3.13524	2020	intergenic		psu.G.00004781
	013505F	52805	G	A		3.66962	2021	exonic		psu.G.00005070
	013505F	52932	A	C		3.03925	2021	exonic		psu.G.00005070
	018637F	65215	T	C		3.15315	2021	intergenic		psu.G.00006742
	019114F	45969	A	G		3.68362	2021	intergenic		psu.G.00006870
	019114F	45969	A	G		3.68362	2021	intergenic		psu.G.00006871
	019309F	29583	G	T		3.12325	2021	intergenic		psu.G.00006938
	020201F	32574	T	A		3.89337	2021	intronic		psu.G.00007226
	022642F	70196	G	A		3.30857	2020	intergenic		psu.G.00007940
	022642F	70213	G	A		3.17623	2020	intergenic		psu.G.00007940
	023162F	5410	G	A		3.34322	2021	intergenic		psu.G.00008093
	023257F	97992	C	A		4.04745	2020	intergenic		psu.G.00008124
	024118F	42294	G	A		3.38387	2020	intronic		psu.G.00008384
	024449F	11240	C	T		3.11278	2021	intergenic		psu.G.00008473
	027925F	23567	C	T		3.25948	2021	intronic		psu.G.00009380
	028589F	4360	G	C		3.24478	2020	intergenic		psu.G.00009562
	032047F	13126	C	T		4.0685	2020	intergenic		psu.G.00010434
	033859F	66661	A	G		3.24826	2020	intronic		psu.G.00010917
	033859F	66738	T	C		3.41599	2021	intronic
	035745F	27909	T	A		3.12467	2021	intronic		psu.G.00011360
	035838F	16576	C	T		3.50646	2021	intergenic		psu.G.00011380
	038910F	73802	C	T		3.44265	2020	intergenic		psu.G.00012111
	041942F	70846	G	A		3.22043	2020	intergenic		psu.G.00012769
	041945F	50774	T	C		3.74058	2020	intergenic		psu.G.00012770
	042108F	28312	C	T		3.3488	2021	downstream		psu.G.00012796
	048794F	51742	C	T		3.84681	2020	intergenic		psu.G.00014230
	049907F	26718	C	T		3.47449	2020	intergenic		psu.G.00014472
							2021
	049907F	26747	T	C		3.18776	2021	intergenic		psu.G.00014472
	050162F	58269	G	A		4.42089	2021	intergenic		psu.G.00014524
	050429F	6348	A	G		3.23148	2021	intergenic		psu.G.00014587
	051343F	37558	A	G		3.07948	2020	intergenic		psu.G.00014764
	053242F	34379	C	T		3.57474	2021	intergenic		psu.G.00015144
	053624F	5457	T	C		3.2216	2021	intergenic		psu.G.00015224
	054011F	52593	T	A		3.1442	2020	intergenic		psu.G.00015304
	055321F	9261	G	A		3.86926	2020	intronic		psu.G.00015597
							2021
	062156F	38023	C	T		3.1761	2021	intronic		psu.G.00016834
	068355F	19655	G	A		3.38216	2021	intronic		psu.G.00017930
	079347F	29376	T	C		3.26761	2020	intergenic		psu.G.00019655
	087573F	22487	C	T		3.95681	2020	exonic		psu.G.00020822
	087755F	44403	C	T		3.08932	2020	intergenic		psu.G.00020855
	097090F	36285	T	C		3.33405	2021	intergenic		psu.G.00022029
	100991F	27595	G	C		3.23037	2021	intergenic		psu.G.00022491
	103542F	7250	G	A		3.11062	2021	intronic		psu.G.00022769
	110656F	28210	C	G		5.13047	2021	intronic		psu.G.00023567
	110656F	28181	G	A		4.15088	2021	intronic		psu.G.00023567
	125618F	24044	T	C		4.11042	2020	exonic		psu.G.00025115
	136529F	3871	G	A		4.32665	2021	intergenic		psu.G.00026125
	136529F	3850	T	G		3.39161	2021	intergenic		psu.G.00026125
	153530F	9938	A	G		5.0235	2020	exonic		psu.G.00027564
							2021
	153530F	9897	C	T		3.93237	2020	exonic		psu.G.00027564
							2021
	181253F	11577	G	T		3.03817	2021	intronic		psu.G.00029536
	222627F	15902	G	T		3.20104	2021	exonic		psu.G.00031965
	246539F	5389	C	A		3.22463	2021	intergenic		psu.G.00032476
	277040F	6180	G	C		3.04753	2021	UTR5		psu.G.00032955
TBS	000981F	30472	A	G		3.46222	2020	intergenic		psu.G.00000533
	001579F	195828	G	T		3.04743	2021	intergenic		psu.G.00000848
	002009F	158561	T	C		4.0612	2020	intronic		psu.G.00001060
	002057F	107636	C	G		3.17462	2020	intronic		psu.G.00001085
	004014F	95653	T	C		3.05962	2021	intergenic		psu.G.00001881
	004392F	142055	T	A		3.70828	2020	intergenic		psu.G.00002071
	005960F	86955	T	C		3.15534	2021	intronic		psu.G.00002660
	008585F	131595	C	T		3.96542	2020	intergenic		psu.G.00003476
	008585F	131598	A	G		3.96542	2020	intergenic		psu.G.00003476
	008585F	57132	A	G		3.59981	2020	intronic		psu.G.00003476
							2021
	010208F	1048	C	T		3.03066	2020	intergenic		psu.G.00003938
	013505F	52805	G	A		3.82933	2021	exonic		psu.G.00005070
	013505F	52932	A	C		3.77004	2021	exonic		psu.G.00005070
	018538F	74571	A	C		3.90141	2020	intronic		psu.G.00006731
	022642F	70196	G	A		3.38481	2020	intergenic		psu.G.00007940
	022642F	70213	G	A		3.27308	2020	intergenic		psu.G.00007940
	024449F	11240	C	T		3.56196	2021	intergenic		psu.G.00008473
	028589F	4360	G	C		3.52527	2020	intergenic		psu.G.00009562
	032047F	13126	C	T		3.59139	2020	intergenic		psu.G.00010434
	033859F	66661	A	G		3.71208	2020	intronic		psu.G.00010917
							2021
	033859F	66738	T	C		4.04305	2021	intronic		psu.G.00010917
	037839F	47862	C	A		3.4559	2021	intronic		psu.G.00011859
	038910F	73802	C	T		3.23229	2020	intergenic		psu.G.00012111
	039314F	4791	T	C		3.23705	2020	intergenic		psu.G.00012213
	039331F	52292	G	A		3.23514	2021	intronic		psu.G.00012217
	041130F	5621	T	C		3.3767	2021	intergenic		psu.G.00012606
	041945F	50774	T	C		5.36691	2020	intergenic		psu.G.00012770
	042108F	28312	C	T		3.25144	2021	downstream		psu.G.00012796
	049907F	26747	T	C		3.4858	2020	intergenic		psu.G.00014472
	050162F	58269	G	A		3.07784	2020	intergenic		psu.G.00014524
	055321F	9261	G	A		4.28648	2020	intronic		psu.G.00015597
	060945F	19056	C	T		3.1359	2021	intergenic		psu.G.00016629
	062752F	44438	A	G		3.34305	2020	intergenic		psu.G.00016960
							2021
	066672F	6983	A	G		3.0053	2020	intronic		psu.G.00017641
							2021
	067439F	4753	C	T		3.35213	2021	intergenic		psu.G.00017785
	068355F	19655	G	A		3.16088	2021	intronic		psu.G.00017930
	075149F	16386	A	G		3.23577	2020	intronic		psu.G.00019028
	076608F	19232	C	T		3.25895	2020	intronic		psu.G.00019234
	110656F	28181	G	A		4.478	2021	intronic		psu.G.00023567
	110656F	28210	C	G		4.44059	2021	intronic		psu.G.00023567
	134593F	9356	C	T		3.23571	2021	intergenic		psu.G.00025937
	136529F	3871	G	A		3.55385	2021	intergenic		psu.G.00026125
	151201F	14516	C	T		3.01712	2021	intergenic		psu.G.00027375
	153530F	9938	A	G		6.85458	2020	exonic		psu.G.00027564
							2021
	153530F	9897	C	T		4.0082	2020	exonic		psu.G.00027564
							2021
	175373F	4339	C	T		3.08727	2021	intergenic		psu.G.00029153
	176950F	12076	A	G		3.14726	2020	upstream		psu.G.00029264
	197535F	3398	A	C		3.17687	2020	intronic		psu.G.00030531
	246539F	5389	C	A		3.23318	2021	intergenic		psu.G.00032476
	310726F	3734	C	T		3.20522	2020	intergenic		psu.G.00033716
	345809F	7168	C	T		3.05585	2020	intergenic		psu.G.00034520
TIF	000690F	87629	A	G		3.09658	2021	intergenic		psu.G.00000380
	000981F	30472	A	G		4.09285	2020	intergenic		psu.G.00000533
	000981F	30483	T	A		3.05919	2020	intergenic		psu.G.00000533
	001044F	80078	A	G		3.08831	2021	intronic		psu.G.00000572
	002009F	158561	T	C		4.37922	2020	intronic		psu.G.00001060
	002057F	107636	C	G		3.45446	2020	intronic		psu.G.00001085
	004183F	148391	A	G		3.19167	2020	intergenic		psu.G.00001965
	004392F	142055	T	A		3.72847	2020	intergenic		psu.G.00002071
	004725F	35571	C	T		3.15219	2020	intergenic		psu.G.00002219
	005960F	86955	T	C		3.09527	2021	intronic		psu.G.00002660
	008585F	57132	A	G		3.23859	2020	intronic		psu.G.00003476
							2021
	008585F	131595	C	T		3.21125	2020	intergenic		psu.G.00003476
							2021
	008585F	131598	A	G		3.21125	2020	intergenic		psu.G.00003476
							2021
	010208F	1048	C	T		3.79931	2020	intergenic		psu.G.00003938
	013505F	52805	G	A		3.14685	2021	exonic		psu.G.00005070
	014366F	86530	C	T		3.34772	2020	intronic		psu.G.00005327
	021100F	24392	G	A		3.53289	2021	intergenic		psu.G.00007474
	021881F	90557	A	G		4.28173	2020	intergenic		psu.G.00007708
	022262F	101738	G	A		3.20477	2021	intergenic		psu.G.00007810
	022262F	101742	G	A		3.14279	2021	intergenic		psu.G.00007810
	022394F	22572	G	A		3.00705	2020	intergenic		psu.G.00007855
	022642F	70196	G	A		3.58559	2020	intergenic		psu.G.00007940
	022642F	70213	G	A		3.48934	2020	intergenic		psu.G.00007940
	023926F	33767	T	C		3.4594	2021	intergenic		psu.G.00008323
	023926F	33767	T	C		3.4594	2021	intergenic		psu.G.00008324
	028361F	71642	A	C		3.07359	2020	intergenic		psu.G.00009502
	028589F	4360	G	C		3.45455	2020	intergenic		psu.G.00009562
	028589F	43501	A	G		3.02703	2020	intronic		psu.G.00009562
	028820F	57849	G	A		3.30143	2021	intergenic		psu.G.00009620
	030055F	28150	C	T		3.51188	2020	intronic		psu.G.00009938
	030055F	28025	A	T		3.31568	2020	UTR5		psu.G.00009938
	030514F	8484	C	T		3.16643	2021	intergenic		psu.G.00010064
	033859F	66661	A	G		3.08572	2020	intronic		psu.G.00010917
							2021
	033859F	66738	T	C		3.75561	2021	intronic		psu.G.00010917
	035125F	31438	G	T		3.00408	2021	intergenic		psu.G.00011223
	038910F	73802	C	T		4.07933	2020	intergenic		psu.G.00012111
	041130F	5621	T	C		3.01623	2021	intergenic		psu.G.00012606
	041945F	50774	T	C		5.93537	2020	intergenic		psu.G.00012770
	041945F	50728	C	T		5.16475	2020	intergenic		psu.G.00012770
	048294F	14893	A	C		4.16731	2021	intergenic		psu.G.00014132
	049907F	26747	T	C		3.15638	2020	intergenic		psu.G.00014472
							2021
	054916F	29871	G	A		3.16825	2021	intergenic		psu.G.00015513
	055321F	9261	G	A		3.24727	2020	intronic		psu.G.00015597
	056899F	12609	A	G		3.31908	2020	intergenic		psu.G.00015854
	062752F	44438	A	G		4.29864	2020	intergenic		psu.G.00016960
	066672F	6983	A	G		3.67281	2020	intronic		psu.G.00017641
	067439F	4753	C	T		3.07447	2020	intergenic		psu.G.00017785
	073982F	40977	C	T		3.4958	2020	intergenic		psu.G.00018845
	075373F	6425	T	C		3.00177	2020	intergenic		psu.G.00019074
	076608F	19232	C	T		3.37431	2020	intronic		psu.G.00019234
	096128F	32568	T	C		3.04945	2021	downstream		psu.G.00021918
	136684F	1747	C	T		3.58944	2020	intergenic		psu.G.00026140
	136684F	1780	A	G		3.15042	2020	intergenic		psu.G.00026140
	153530F	9938	A	G		8.21225	2020	exonic		psu.G.00027564
							2021
	153530F	9897	C	T		4.49617	2020	exonic		psu.G.00027564
							2021
	173495F	20625	T	G		3.27595	2020	intergenic		psu.G.00029019
	173495F	20625	T	G		3.27595	2020	intergenic		psu.G.00029020
	182816F	15880	A	T		3.19124	2021	intergenic		psu.G.00029619
	197535F	3398	A	C		3.00802	2020	intronic		psu.G.00030531
							2021
	246539F	5389	C	A		4.11222	2021	intergenic		psu.G.00032476
	246539F	5280	G	A		3.73599	2021	intergenic		psu.G.00032476
THO	000981F	30472	A	G		3.82582	2020	intergenic		psu.G.00000533
	000981F	30483	T	A		3.74848	2020	intergenic		psu.G.00000533
	001191F	59995	A	G		3.01403	2021	intronic		psu.G.00000651
	002009F	158561	T	C		4.23175	2020	intronic		psu.G.00001060
	002057F	107636	C	G		4.17501	2020	intronic		psu.G.00001085
	002444F	159610	C	T		3.07105	2020	intergenic		psu.G.00001203
	003511F	131485	T	C		3.06254	2021	intergenic		psu.G.00001656
	004531F	81316	G	T		3.04755	2020	intergenic		psu.G.00002134
	005669F	112681	T	A		3.20029	2020	intergenic		psu.G.00002549
	005960F	86955	T	C		3.75624	2021	intronic		psu.G.00002660
	005960F	86908	A	G		3.03877	2021	intronic		psu.G.00002660
	008585F	57132	A	G		3.32428	2020	intronic		psu.G.00003476
							2021
	008585F	131595	C	T		3.06274	2020	intergenic		psu.G.00003476
							2021
	008585F	131598	A	G		3.06274	2020	intergenic		psu.G.00003476
							2021
	010208F	1048	C	T		3.3089	2020	intergenic		psu.G.00003938
	021100F	24392	G	A		4.80252	2021	intergenic		psu.G.00007474
	021881F	90557	A	G		4.48654	2020	intergenic		psu.G.00007708
	021881F	90530	G	A		3.386	2020	intergenic		psu.G.00007708
	021989F	2145	A	T		3.0123	2021	intergenic		psu.G.00007732
	022262F	101742	G	A		3.54676	2021	intergenic		psu.G.00007810
	022262F	101738	G	A		3.49816	2021	intergenic		psu.G.00007810
	022394F	22572	G	A		3.25327	2020	intergenic		psu.G.00007855
	028361F	71642	A	C		3.2746	2020	intergenic		psu.G.00009502
	028589F	4360	G	C		3.0355	2020	intergenic		psu.G.00009562
	028820F	57849	G	A		3.49607	2021	intergenic		psu.G.00009620
	030055F	28150	C	T		3.07364	2020	intronic		psu.G.00009938
	030055F	28025	A	T		3.00459	2021	UTR5		psu.G.00009938
	030514F	8484	C	T		3.26142	2021	intergenic		psu.G.00010064
	032047F	13126	C	T		3.05546	2021	intergenic		psu.G.00010434
	034195F	4261	G	A		3.19179	2021	intergenic		psu.G.00011000
	035125F	31438	G	T		3.06437	2021	intergenic		psu.G.00011223
	038910F	73802	C	T		3.59525	2020	intergenic		psu.G.00012111
	039615F	52784	C	A		3.54656	2020	intergenic		psu.G.00012276
	041945F	50774	T	C		6.62686	2020	intergenic		psu.G.00012770
	041945F	50728	C	T		6.0472	2020	intergenic		psu.G.00012770
	042741F	20201	C	T		3.27749	2021	intergenic		psu.G.00012926
	048294F	14893	A	C		4.26381	2021	intergenic		psu.G.00014132
	049907F	26747	T	C		3.9047	2020	intergenic		psu.G.00014472
							2021
	056899F	12609	A	G		3.47814	2020	intergenic		psu.G.00015854
	062198F	57494	G	A		3.04786	2020	intergenic		psu.G.00016851
	062752F	44438	A	G		3.55742	2020	intergenic		psu.G.00016960
	062752F	44449	G	T		3.06559	2020	intergenic		psu.G.00016960
	063893F	44553	G	T		3.1838	2020	intergenic		psu.G.00017173
	065001F	32482	T	C		3.00275	2020	intronic		psu.G.00017373
	066672F	6983	A	G		3.14541	2020	intronic		psu.G.00017641
	067439F	4753	C	T		3.09431	2021	intergenic		psu.G.00017785
	071250F	21980	G	A		3.28813	2020	intergenic		psu.G.00018415
	073982F	40977	C	T		3.98731	2020	intergenic		psu.G.00018845
	076608F	19232	C	T		3.72142	2020	intronic		psu.G.00019234
							2021
	113885F	18350	A	G		3.53086	2021	intergenic		psu.G.00023905
	113885F	18346	C	G		3.2596	2021	intergenic		psu.G.00023905
	136684F	1747	C	T		3.08234	2020	intergenic		psu.G.00026140
	153530F	9938	A	G		7.11127	2020	exonic		psu.G.00027564
							2021
	153530F	9897	C	T		3.92483	2020	exonic		psu.G.00027564
	182816F	15880	A	T		3.37253	2021	intergenic		psu.G.00029619
	197535F	3398	A	C		3.36457	2020	intronic		psu.G.00030531
							2021
	246539F	5280	G	A		3.03053	2020	intergenic		psu.G.00032476
							2021
	246539F	5389	C	A		4.33043	2021	intergenic		psu.G.00032476
TFB	000834F	78132	C	T		3.17939	2020	intergenic		psu.G.00000469
	000981F	30483	T	A		4.42669	2020	intergenic		psu.G.00000533
	000981F	30472	A	G		4.16398	2020	intergenic		psu.G.00000533
	001191F	59995	A	G		3.15733	2021	intronic		psu.G.00000651
	002009F	158561	T	C		3.50082	2020	intronic		psu.G.00001060
	002057F	107636	C	G		4.11706	2020	intronic		psu.G.00001085
							2021
	003004F	154511	C	A		3.05015	2021	intergenic		psu.G.00001403
	004117F	34413	C	T		3.02757	2021	intergenic		psu.G.00001929
	004531F	81316	G	T		3.32078	2020	intergenic		psu.G.00002134
	005669F	112681	T	A		3.30404	2020	intergenic		psu.G.00002549
	005960F	87028	G	A		3.03312	2020	intronic		psu.G.00002660
	005960F	86955	T	C		4.78401	2021	intronic		psu.G.00002660
	005960F	86908	A	G		4.07707	2021	intronic		psu.G.00002660
	008110F	110868	C	T		3.23513	2020	intronic		psu.G.00003300
	021100F	24392	G	A		3.98823	2021	intergenic		psu.G.00007474
	021881F	90557	A	G		3.40105	2020	intergenic		psu.G.00007708
	021989F	2145	A	T		3.03945	2021	intergenic		psu.G.00007732
	022262F	101738	G	A		4.53784	2021	intergenic		psu.G.00007810
	022262F	101742	G	A		4.2744	2021	intergenic		psu.G.00007810
	022394F	22572	G	A		3.02698	2020	intergenic		psu.G.00007855
	022642F	70196	G	A		3.01016	2020	intergenic		psu.G.00007940
	027443F	63969	C	T		3.45252	2021	intergenic		psu.G.00009264
	028820F	57849	G	A		3.16674	2021	intergenic		psu.G.00009620
	034176F	69305	C	T		3.09329	2020	intergenic		psu.G.00010995
	034195F	4261	G	A		3.25217	2021	intergenic		psu.G.00011000
	035125F	31438	G	T		3.03592	2021	intergenic		psu.G.00011223
	039615F	52784	C	A		3.60713	2020	intergenic		psu.G.00012276
							2021
	041945F	50728	C	T		5.62575	2020	intergenic		psu.G.00012770
	041945F	50774	T	C		5.51491	2020	intergenic		psu.G.00012770
	042741F	20201	C	T		3.53614	2021	intergenic		psu.G.00012926
	043245F	48548	T	C		3.05935	2021	intergenic		psu.G.00013054
	043245F	48548	T	C		3.05935	2021	intergenic		psu.G.00013055
	047026F	4979	G	A		3.23321	2021	intergenic		psu.G.00013908
	047095F	46535	G	A		3.17991	2020	intergenic		psu.G.00013920
	048294F	14893	A	C		4.26261	2021	intergenic		psu.G.00014132
	049907F	26747	T	C		4.46518	2020	intergenic		psu.G.00014472
							2021
	056899F	12609	A	G		3.37931	2020	intergenic		psu.G.00015854
	073982F	40977	C	T		4.15385	2020	intergenic		psu.G.00018845
							2021
	076608F	19232	C	T		3.43596	2020	intronic		psu.G.00019234
							2021
	095415F	28225	T	A		3.03501	2020	downstream		psu.G.00021820
	113885F	18350	A	G		3.09048	2021	intergenic		psu.G.00023905
	113885F	18346	C	G		3.01214	2021	intergenic		psu.G.00023905
	153530F	9938	A	G		6.09368	2020	exonic		psu.G.00027564
							2021
	153530F	9897	C	T		3.35141	2020	exonic		psu.G.00027564
	197535F	3398	A	C		3.45927	2020	intronic		psu.G.00030531
							2021
	246539F	5280	G	A		3.31883	2020	intergenic		psu.G.00032476
							2021
	246539F	5389	C	A		3.69226	2021	intergenic		psu.G.00032476
TID	000834F	78132	C	T		3.25787	2020	intergenic		psu.G.00000469
	002009F	158561	T	C		4.73233	2020	intronic		psu.G.00001060
	002057F	107636	C	G		5.73619	2020	intronic		psu.G.00001085
							2021
	005769F	21318	C	T		3.06781	2021	exonic		psu.G.00002587
	005960F	87028	G	A		3.53273	2020	intronic		psu.G.00002660
	005960F	86955	T	C		4.35997	2021	intronic		psu.G.00002660
	005960F	86908	A	G		3.50867	2021	intronic		psu.G.00002660
	008110F	110868	C	T		3.34463	2021	intronic		psu.G.00003300
	008585F	131595	C	T		3.12859	2020	intergenic		psu.G.00003476
	008585F	131598	A	G		3.12859	2020	intergenic		psu.G.00003476
	008585F	57132	A	G		3.06457	2020	intronic		psu.G.00003476
	010208F	1048	C	T		3.12253	2021	intergenic		psu.G.00003938
	010393F	14543	G	A		3.06788	2020	exonic		psu.G.00004010
	017245F	26237	A	T		3.39166	2020	intronic		psu.G.00006338
	021100F	24392	G	A		3.51115	2021	intergenic		psu.G.00007474
	021881F	90557	A	G		3.06019	2020	intergenic		psu.G.00007708
	022262F	101738	G	A		3.61097	2021	intergenic		psu.G.00007810
	022262F	101742	G	A		3.51923	2021	intergenic		psu.G.00007810
	022340F	19068	G	A		3.04184	2021	intergenic		psu.G.00007837
	024227F	60496	T	G		3.21398	2020	intergenic		psu.G.00008416
	024666F	61297	C	T		3.31039	2020	intronic		psu.G.00008525
	024666F	2905	T	A		3.0899	2020	intronic		psu.G.00008525
	025912F	44276	G	A		3.04353	2021	downstream		psu.G.00008890
	027443F	63969	C	T		4.05292	2020	intergenic		psu.G.00009264
							2021
	027443F	63845	G	A		3.64286	2020	intergenic		psu.G.00009264
	030055F	28025	A	T		3.01847	2021	UTR5		psu.G.00009938
	034195F	4261	G	A		3.05226	2020	intergenic		psu.G.00011000
							2021
	034858F	56319	T	C		3.06336	2021	intergenic		psu.G.00011165
	038667F	31070	A	T		3.00531	2021	intronic		psu.G.00012044
	039615F	52784	C	A		4.51254	2020	intergenic		psu.G.00012276
	041945F	50774	T	C		4.92735	2020	intergenic		psu.G.00012770
							2021
	041945F	50728	C	T		3.43463	2020	intergenic		psu.G.00012770
	047026F	4979	G	A		3.3635	2020	intergenic		psu.G.00013908
							2021
	048294F	14893	A	C		5.12817	2021	intergenic		psu.G.00014132
	049907F	26747	T	C		3.83857	2021	intergenic		psu.G.00014472
	053242F	34178	C	T		3.46361	2020	intergenic		psu.G.00015144
	053242F	34379	C	T		3.38224	2020	intergenic		psu.G.00015144
	056899F	12609	A	G		3.62136	2020	intergenic		psu.G.00015854
							2021
	062752F	44449	G	T		3.63085	2020	intergenic		psu.G.00016960
	062752F	44438	A	G		3.61675	2020	intergenic		psu.G.00016960
	073982F	40977	C	T		4.19821	2020	intergenic		psu.G.00018845
							2021
	076581F	42300	C	A		3.02476	2020	intergenic		psu.G.00019231
	076608F	19232	C	T		4.30478	2020	intronic		psu.G.00019234
	076608F	19172	G	A		3.34192	2020	intronic		psu.G.00019234
	096128F	32692	A	T		3.44501	2021	downstream		psu.G.00021918
	153530F	9938	A	G		5.21015	2020	exonic		psu.G.00027564
							2021
	153530F	9936	C	T		3.39891	2020	exonic		psu.G.00027564
	197535F	3398	A	C		3.21323	2020	intronic		psu.G.00030531
							2021
	232442F	6927	T	C		3.27742	2021	intergenic		psu.G.00032279
	246539F	5280	G	A		4.17254	2020	intergenic		psu.G.00032476
							2021
	246539F	5389	C	A		3.68379	2020	intergenic		psu.G.00032476
	433762F	1838	G	T		3.10401	2021	exonic		psu.G.00035535
TDS	000424F	173185	C	G		3.22035	2020	intronic		psu.G.00000290
	000424F	173291	G	T		3.03694	2021	intronic		psu.G.00000290
	000834F	78132	C	T		3.27074	2020	intergenic		psu.G.00000469
	001191F	56499	C	T		3.51732	2021	intronic		psu.G.00000651
	002009F	158561	T	C		3.6742	2020	intronic		psu.G.00001060
	002057F	107636	C	G		5.05675	2020	intronic		psu.G.00001085
	004531F	81316	G	T		3.20467	2020	intergenic		psu.G.00002134
	008110F	110868	C	T		3.6192	2021	intronic		psu.G.00003300
	010995F	92858	G	T		3.01675	2020	intergenic		psu.G.00004172
	011679F	101479	G	A		3.2734	2020	intergenic		psu.G.00004408
	017245F	26237	A	T		4.38547	2020	intronic		psu.G.00006338
	021100F	24392	G	A		4.02821	2021	intergenic		psu.G.00007474
	022262F	101742	G	A		3.55556	2021	intergenic		psu.G.00007810
	022262F	101738	G	A		3.49857	2021	intergenic		psu.G.00007810
	022642F	70196	G	A		3.76716	2020	intergenic		psu.G.00007940
	022642F	70213	G	A		3.74195	2020	intergenic		psu.G.00007940
	024227F	60496	T	G		3.74841	2020	intergenic		psu.G.00008416
	024227F	60485	G	A		3.46119	2020	intergenic		psu.G.00008416
	028361F	71598	C	A		3.12806	2020	intergenic		psu.G.00009502
	028589F	4360	G	C		3.28455	2020	intergenic		psu.G.00009562
	030055F	28150	C	T		3.01454	2020	intronic		psu.G.00009938
	030514F	8484	C	T		3.18699	2021	intergenic		psu.G.00010064
	032715F	39661	C	A		3.18113	2021	intergenic		psu.G.00010606
	034195F	4261	G	A		3.35543	2020	intergenic		psu.G.00011000
	035125F	31606	G	A		3.47938	2021	intergenic		psu.G.00011223
	039615F	52784	C	A		3.1427	2020	intergenic		psu.G.00012276
	041945F	50774	T	C		4.35023	2020	intergenic		psu.G.00012770
	041945F	50728	C	T		3.9922	2020	intergenic		psu.G.00012770
	042741F	20201	C	T		3.28555	2021	intergenic		psu.G.00012926
	048294F	14893	A	C		5.79683	2021	intergenic		psu.G.00014132
	049907F	26747	T	C		3.4596	2020	intergenic		psu.G.00014472
	056899F	12609	A	G		4.59553	2020	intergenic		psu.G.00015854
							2021
	061969F	16872	C	T		3.09765	2020	intergenic		psu.G.00016804
	062198F	57494	G	A		3.01155	2020	intergenic		psu.G.00016851
	062752F	44449	G	T		3.28186	2020	intergenic		psu.G.00016960
	062752F	44438	A	G		3.26404	2020	intergenic		psu.G.00016960
	073982F	40977	C	T		3.97308	2020	intergenic		psu.G.00018845
							2021
	076608F	19232	C	T		4.43105	2020	intronic		psu.G.00019234
							2021
	076608F	19172	G	A		3.51449	2020	intronic		psu.G.00019234
							2021
	096128F	32692	A	T		3.59248	2021	downstream		psu.G.00021918
	103502F	33624	G	A		3.15375	2020	intergenic		psu.G.00022767
	103502F	33705	G	T		3.0622	2020	intergenic		psu.G.00022767
	113885F	18350	A	G		4.80941	2021	intergenic		psu.G.00023905
	113885F	18346	C	G		4.2415	2021	intergenic		psu.G.00023905
	125069F	16549	G	A		3.11787	2021	intergenic		psu.G.00025058
	153530F	9938	A	G		5.38883	2020	exonic		psu.G.00027564
	197535F	3398	A	C		3.93679	2020	intronic		psu.G.00030531
							2021
	246539F	5280	G	A		4.07658	2020	intergenic		psu.G.00032476
							2021
	246539F	5389	C	A		3.556	2020	intergenic		psu.G.00032476
							2021
TEFS	000679F	278726	G	A		4.2473	2020	intergenic		psu.G.00000375
	000935F	76975	C	T		3.19279	2021	upstream		psu.G.00000516
	001191F	59995	A	G		3.19125	2021	intronic		psu.G.00000651
	002009F	158561	T	C		3.30379	2020	intronic		psu.G.00001060
	002057F	107636	C	G		3.64715	2020	intronic		psu.G.00001085
	002444F	159610	C	T		3.36758	2020	intergenic		psu.G.00001203
	005669F	112681	T	A		3.14855	2020	intergenic		psu.G.00002549
	005760F	71366	G	A		3.21365	2021	intergenic		psu.G.00002583
	005960F	86955	T	C		3.49564	2021	intronic		psu.G.00002660
	005960F	86908	A	G		3.26114	2021	intronic		psu.G.00002660
	006934F	97327	C	G		3.32065	2020	intergenic		psu.G.00003065
	006934F	97244	A	G		3.23773	2020	intergenic		psu.G.00003065
	006934F	97216	A	G		3.20179	2020	intergenic		psu.G.00003065
	008457F	135205	A	G		3.00081	2020	intergenic		psu.G.00003430
	008585F	57132	A	G		3.68963	2020	intronic		psu.G.00003476
							2021
	011679F	101479	G	A		4.401	2020	intergenic		psu.G.00004408
	021058F	75597	G	A		3.05585	2021	intronic		psu.G.00007461
	021100F	24392	G	A		3.14688	2021	intergenic		psu.G.00007474
	022642F	70196	G	A		3.25923	2020	intergenic		psu.G.00007940
	022642F	70213	G	A		3.18046	2020	intergenic		psu.G.00007940
	028323F	57549	T	A		3.20945	2021	intergenic		psu.G.00009495
	028589F	4360	G	C		3.23489	2020	intergenic		psu.G.00009562
	034195F	4261	G	A		3.01649	2020	intergenic		psu.G.00011000
							2021
	041945F	50728	C	T		4.97184	2020	intergenic		psu.G.00012770
	041945F	50774	T	C		4.72995	2020	intergenic		psu.G.00012770
	042979F	50333	A	C		3.06149	2021	intergenic		psu.G.00012992
	043245F	48586	A	T		3.6576	2020	intergenic		psu.G.00013054
	043245F	48586	A	T		3.6576	2020	intergenic		psu.G.00013055
	048794F	51742	C	T		3.20469	2020	intergenic		psu.G.00014230
	049907F	26747	T	C		4.43089	2020	intergenic		psu.G.00014472
	062752F	44449	G	T		3.42841	2020	intergenic		psu.G.00016960
	062752F	44438	A	G		3.16456	2020	intergenic		psu.G.00016960
	066672F	6983	A	G		3.8763	2020	intronic		psu.G.00017641
	066672F	7020	G	A		3.39237	2020	intronic		psu.G.00017641
	066672F	7025	C	T		3.30031	2020	intronic		psu.G.00017641
	070332F	5180	A	G		3.12828	2020	intergenic		psu.G.00018260
	073982F	40977	C	T		4.17343	2020	intergenic		psu.G.00018845
	075149F	16386	A	G		3.51381	2020	intronic		psu.G.00019028
	076608F	19232	C	T		4.08964	2020	intronic		psu.G.00019234
							2021
	087136F	9076	G	A		3.59742	2021	intergenic		psu.G.00020742
	109218F	16385	C	T		5.43323	2021	intergenic		psu.G.00023370
	109653F	23910	G	T		3.47299	2020	intergenic		psu.G.00023431
	136529F	3871	G	A		3.16086	2021	intergenic		psu.G.00026125
	153530F	9938	A	G		7.41466	2020	exonic		psu.G.00027564
							2021
	153530F	9897	C	T		4.13928	2020	exonic		psu.G.00027564
	197535F	3398	A	C		4.01707	2020	intronic		psu.G.00030531
							2021
	221750F	2270	A	G		3.84987	2020	intronic		psu.G.00031913
	246539F	5280	G	A		4.6223	2020	intergenic		psu.G.00032476
							2021
	246539F	5389	C	A		4.03505	2020	intergenic		psu.G.00032476
TLFS	000834F	78132	C	T		4.34185	2021	intergenic		psu.G.00000469
	000873F	210646	C	T		3.12171	2020	intronic		psu.G.00000492
	002009F	158561	T	C		3.369	2020	intronic		psu.G.00001060
	002057F	107636	C	G		6.21029	2020	intronic		psu.G.00001085
	003004F	154511	C	A		3.22421	2021	intergenic		psu.G.00001403
	003396F	94169	A	G		3.48339	2021	intergenic		psu.G.00001600
	008268F	28425	T	C		3.81561	2020	UTR5		psu.G.00003363
	008443F	5352	A	T		3.26491	2020	intergenic		psu.G.00003425
	009679F	75478	T	A		3.26716	2020	intergenic		psu.G.00003743
	010208F	1048	C	T		3.08734	2021	intergenic		psu.G.00003938
	011458F	83653	G	A		4.20505	2020	intergenic		psu.G.00004322
	011458F	83653	G	A		4.20505	2020	intergenic		psu.G.00004323
	017245F	26237	A	T		3.29528	2020	intronic		psu.G.00006338
	022262F	101742	G	A		3.36677	2021	intergenic		psu.G.00007810
	022262F	101738	G	A		3.00979	2021	intergenic		psu.G.00007810
	022340F	19068	G	A		3.17526	2021	intergenic		psu.G.00007837
	028424F	31087	C	T		3.03951	2021	intergenic		psu.G.00009518
	030514F	8443	C	T		3.05957	2020	intergenic		psu.G.00010064
	032047F	13126	C	T		3.00147	2021	intergenic		psu.G.00010434
	034195F	4261	G	A		3.25847	2020	intergenic		psu.G.00011000
	037413F	22033	G	T		3.06071	2021	intergenic		psu.G.00011759
	037878F	71944	G	A		3.29364	2021	intronic		psu.G.00011868
	039615F	52784	C	A		3.60038	2020	intergenic		psu.G.00012276
							2021
	041645F	1099	C	T		3.49668	2020	intergenic		psu.G.00012705
	041945F	50774	T	C		5.31598	2020	intergenic		psu.G.00012770
	041945F	50728	C	T		4.66556	2020	intergenic		psu.G.00012770
	048294F	14893	A	C		3.84498	2021	intergenic		psu.G.00014132
	050149F	54351	A	T		3.57938	2020	exonic		psu.G.00014520
	056899F	12609	A	G		5.39088	2020	intergenic		psu.G.00015854
							2021
	062752F	44438	A	G		3.60499	2020	intergenic		psu.G.00016960
	062752F	44449	G	T		3.34611	2020	intergenic		psu.G.00016960
	063062F	15776	A	G		3.28265	2021	intergenic		psu.G.00017016
	063062F	27016	G	A		3.0345	2021	intronic		psu.G.00017016
	066881F	39560	T	A		3.47625	2020	exonic		psu.G.00017693
	073982F	40977	C	T		3.32052	2021	intergenic		psu.G.00018845
	076608F	19232	C	T		3.72693	2020	intronic		psu.G.00019234
	076608F	19172	G	A		3.26108	2020	intronic		psu.G.00019234
	103502F	33624	G	A		3.77808	2020	intergenic		psu.G.00022767
	103502F	33617	G	A		3.55893	2020	intergenic		psu.G.00022767
	103502F	33783	G	A		3.51101	2020	intergenic		psu.G.00022767
	111007F	29206	C	T		3.38885	2020	exonic		psu.G.00023603
	136684F	1747	C	T		3.02594	2020	intergenic		psu.G.00026140
	153530F	9938	A	G		5.24563	2020	exonic		psu.G.00027564
							2021
	197535F	3398	A	C		3.62624	2021	intronic		psu.G.00030531
	246539F	5280	G	A		4.68815	2020	intergenic		psu.G.00032476
							2021
	246539F	5389	C	A		3.67796	2020	intergenic		psu.G.00032476
TEDS	000679F	278726	G	A		3.02752	2020	intergenic		psu.G.00000375
	000834F	78132	C	T		3.65565	2021	intergenic		psu.G.00000469
	000935F	76975	C	T		3.39407	2021	upstream		psu.G.00000516
	000981F	30483	T	A		3.92087	2020	intergenic		psu.G.00000533
	000981F	30472	A	G		3.07041	2020	intergenic		psu.G.00000533
	001191F	59995	A	G		3.40604	2021	intronic		psu.G.00000651
	002009F	158561	T	C		3.9677	2020	intronic		psu.G.00001060
	002057F	107636	C	G		5.61541	2020	intronic		psu.G.00001085
	003004F	154511	C	A		3.13956	2021	intergenic		psu.G.00001403
	005627F	153084	C	T		3.14686	2021	downstream		psu.G.00002528
	005790F	93949	T	C		3.06251	2021	intergenic		psu.G.00002596
	005960F	86955	T	C		3.45485	2021	intronic		psu.G.00002660
	006336F	10438	G	T		3.19283	2020	intergenic		psu.G.00002822
	006358F	72708	A	C		3.17512	2020	intergenic		psu.G.00002829
	008585F	131595	C	T		3.27212	2020	intergenic		psu.G.00003476
							2021
	008585F	131598	A	G		3.27212	2020	intergenic		psu.G.00003476
							2021
	008585F	57132	A	G		3.19885	2020	intronic		psu.G.00003476
							2021
	008740F	39182	T	C		3.337	2021	intergenic		psu.G.00003516
	011679F	101479	G	A		3.29948	2021	intergenic		psu.G.00004408
	012322F	62014	C	T		3.08826	2020	intergenic		psu.G.00004646
	014054F	51914	T	A		3.21412	2020	intergenic		psu.G.00005221
	021100F	24392	G	A		4.04313	2021	intergenic		psu.G.00007474
	021356F	66559	A	G		3.39793	2021	intergenic		psu.G.00007564
	021881F	90557	A	G		3.09568	2020	intergenic		psu.G.00007708
	022262F	101738	G	A		3.06872	2020	intergenic		psu.G.00007810
							2021
	022262F	101742	G	A		3.00267	2021	intergenic		psu.G.00007810
	022340F	19068	G	A		3.28829	2021	intergenic		psu.G.00007837
	024306F	66515	C	T		3.07217	2021	intergenic		psu.G.00008438
	024306F	66515	C	T		3.07217	2021	intergenic		psu.G.00008439
	024715F	41434	G	C		3.03866	2021	intronic		psu.G.00008541
	025912F	44276	G	A		3.12914	2021	downstream		psu.G.00008890
	027443F	63845	G	A		3.42384	2020	intergenic		psu.G.00009264
	027443F	63969	C	T		3.33799	2020	intergenic		psu.G.00009264
	028589F	4360	G	C		3.33056	2020	intergenic		psu.G.00009562
	030514F	8484	C	T		3.9679	2021	intergenic		psu.G.00010064
	030514F	8443	C	T		3.02198	2021	intergenic		psu.G.00010064
	034195F	4261	G	A		3.46	2021	intergenic		psu.G.00011000
	039615F	52784	C	A		4.24565	2020	intergenic		psu.G.00012276
							2021
	041945F	50774	T	C		3.97169	2020	intergenic		psu.G.00012770
	041945F	50728	C	T		3.14556	2020	intergenic		psu.G.00012770
	042979F	50333	A	C		3.91217	2020	intergenic		psu.G.00012992
							2021
	048294F	14893	A	C		6.05109	2021	intergenic		psu.G.00014132
	048294F	14906	G	A		3.0675	2021	intergenic		psu.G.00014132
	050370F	35691	G	A		3.42781	2020	intergenic		psu.G.00014571
	056899F	12609	A	G		3.41536	2020	intergenic		psu.G.00015854
							2021
	062752F	44438	A	G		4.11529	2020	intergenic		psu.G.00016960
	062752F	44449	G	T		3.95962	2020	intergenic		psu.G.00016960
	066672F	6983	A	G		3.88679	2020	intronic		psu.G.00017641
	066672F	7020	G	A		3.3051	2020	intronic		psu.G.00017641
	066672F	7025	C	T		3.24452	2020	intronic		psu.G.00017641
	071250F	21980	G	A		3.29272	2021	intergenic		psu.G.00018415
	073982F	40977	C	T		5.55022	2020	intergenic		psu.G.00018845
							2021
	076608F	19232	C	T		4.02475	2020	intronic		psu.G.00019234
	076608F	19172	G	A		3.13895	2020	intronic		psu.G.00019234
	136684F	1747	C	T		3.16262	2020	intergenic		psu.G.00026140
	153530F	9938	A	G		5.34527	2020	exonic		psu.G.00027564
							2021
	153530F	9936	C	T		4.04571	2020	exonic		psu.G.00027564
	197535F	3398	A	C		4.13562	2020	intronic		psu.G.00030531
							2021
	246539F	5280	G	A		4.0577	2020	intergenic		psu.G.00032476
							2021
	246539F	5389	C	A		4.68503	2021	intergenic		psu.G.00032476
	433762F	1838	G	T		3.24156	2020	exonic		psu.G.00035535
TLDS	001191F	59995	A	G		3.3832	2021	intronic		psu.G.00000651
	001191F	56499	C	T		3.03675	2021	intronic		psu.G.00000651
	002009F	158561	T	C		3.1716	2020	intronic		psu.G.00001060
	002057F	107636	C	G		5.12342	2020	intronic		psu.G.00001085
							2021
	003118F	16566	T	C		3.53092	2020	intronic		psu.G.00001462
	005960F	87028	G	A		4.10051	2020	intronic		psu.G.00002660
	005960F	86955	T	C		3.44885	2021	intronic		psu.G.00002660
	005960F	86908	A	G		3.23209	2021	intronic		psu.G.00002660
	007970F	81620	A	G		3.13214	2021	intronic		psu.G.00003236
	008110F	110868	C	T		3.10559	2020	intronic		psu.G.00003300
							2021
	008585F	57132	A	G		3.02514	2021	intronic		psu.G.00003476
	011679F	101479	G	A		3.49199	2020	intergenic		psu.G.00004408
	017245F	26237	A	T		4.64128	2020	intronic		psu.G.00006338
	020686F	24294	C	T		3.03876	2021	intronic		psu.G.00007356
	021989F	2145	A	T		5.13971	2021	intergenic		psu.G.00007732
	022642F	70196	G	A		3.26671	2020	intergenic		psu.G.00007940
	022642F	70213	G	A		3.1846	2020	intergenic		psu.G.00007940
	024198F	66662	G	A		3.04397	2021	intergenic		psu.G.00008407
	027443F	63969	C	T		3.1624	2020	intergenic		psu.G.00009264
	028417F	21979	C	A		3.10223	2020	intergenic		psu.G.00009514
	028589F	4360	G	C		3.39016	2020	intergenic		psu.G.00009562
	030055F	28150	C	T		3.16841	2020	intronic		psu.G.00009938
	030514F	8484	C	T		3.25004	2020	intergenic		psu.G.00010064
	032715F	39661	C	A		3.55405	2021	intergenic		psu.G.00010606
	034176F	69305	C	T		3.41884	2021	intergenic		psu.G.00010995
	038437F	47822	T	C		3.47985	2021	intergenic		psu.G.00011988
	039615F	52784	C	A		4.19061	2020	intergenic		psu.G.00012276
	041945F	50728	C	T		3.98894	2020	intergenic		psu.G.00012770
	041945F	50774	T	C		3.73754	2020	intergenic		psu.G.00012770
							2021
	048294F	14893	A	C		3.65001	2021	intergenic		psu.G.00014132
	049907F	26747	T	C		3.0517	2020	intergenic		psu.G.00014472
							2021
	054939F	54864	G	T		3.411	2020	intronic		psu.G.00015515
							2021
	056899F	12609	A	G		4.79941	2020	intergenic		psu.G.00015854
							2021
	063062F	15776	A	G		3.40066	2021	intergenic		psu.G.00017016
	076608F	19232	C	T		4.06742	2020	intronic		psu.G.00019234
							2021
	076608F	19172	G	A		3.47951	2020	intronic		psu.G.00019234
							2021
	087135F	25006	G	A		3.25655	2020	intergenic		psu.G.00020741
	111007F	29206	C	T		3.00337	2020	exonic		psu.G.00023603
	113885F	18346	C	G		3.27509	2021	intergenic		psu.G.00023905
	113885F	18350	A	G		3.22183	2021	intergenic		psu.G.00023905
	136684F	1747	C	T		3.5449	2020	intergenic		psu.G.00026140
	136684F	1876	C	T		3.1485	2020	intergenic		psu.G.00026140
	153530F	9938	A	G		5.399	2020	exonic		psu.G.00027564
	197535F	3398	A	C		4.87081	2021	intronic		psu.G.00030531
	206176F	16281	G	A		3.42426	2020	intergenic		psu.G.00031047
	246539F	5280	G	A		3.86856	2020	intergenic		psu.G.00032476
FDT	000476F	26242	T	G	0.221564	3.62533	2021	intergenic		psu.G.00000301
	000722F	97745	A	G	0.422604	3.00915	2019	exon	unknown	psu.G.00000396
	000786F	96399	G	T	0.464623	4.13344	2019	exon	unknown	psu.G.00000429
	000786F	96399	G	T	0.464623	4.13344	2019	exon	unknown	psu.G.00000430
	000834F	127540	C	A	0.0733173	4.27614	2020	intergenic		psu.G.00000469
	001130F	204193	C	T	0.266827	3.0772	2019	intergenic		psu.G.00000614
	001130F	204193	C	T	0.266827	3.0772	2019	intergenic		psu.G.00000615
	001297F	59069	C	T	0.483333	3.16747	2019	intergenic		psu.G.00000704
	001487F	54250	G	A	0.395735	3.35093	2021	exon	unknown	psu.G.00000807
	001487F	54250	G	A	0.395735	3.35093	2021	exon	unknown	psu.G.00000808
	001487F	54250	G	A	0.395735	3.35093	2021	exon	unknown	psu.G.00000809
	002097F	71111	A	C	0.105072	3.12139	2019	intronic		psu.G.00001112
	002097F	71111	A	C	0.105072	3.12139	2019	intronic		psu.G.00001113
	002097F	71111	A	C	0.105072	3.12139	2019	intronic		psu.G.00001114
	002704F	54153	C	T	0.391499	3.04034	2019	intergenic		psu.G.00001269
	002704F	54153	C	T	0.391499	3.04034	2019	intergenic		psu.G.00001270
	003004F	154363	G	A	0.0898345	3.42021	2020	intergenic		psu.G.00001403
	003004F	154363	G	A	0.0898345	3.42021	2020	intergenic		psu.G.00001404
	003118F	53883	C	T	0.464692	3.13687	2021	intronic		psu.G.00001462
	004288F	13539	A	T	0.157452	3.07971	2020	intronic		psu.G.00002008
	004288F	13539	A	T	0.157452	3.07971	2020	intronic		psu.G.00002009
	004443F	105480	C	A	0.430993	3.19883	2021	intergenic		psu.G.00002092
	004443F	105480	C	A	0.430993	3.19883	2021	intergenic		psu.G.00002093
	005861F	59702	C	T	0.0757212	3.05296	2019	intronic		psu.G.00002623
	006230F	79255	C	G	0.288915	3.09755	2021	intergenic		psu.G.00002768
	006230F	79255	C	G	0.288915	3.09755	2021	intergenic		psu.G.00002769
	006358F	23189	C	A	0.0513699	3.00723	2021	intergenic		psu.G.00002829
	006791F	50385	A	T	0.365796	4.565	2021	intergenic		psu.G.00002997
	007301F	128491	C	T	0.0900901	3.08252	2019	intergenic		psu.G.00003134
	007301F	128491	C	T	0.0900901	3.08252	2019	intergenic		psu.G.00003135
	008268F	28558	G	A	0.0840909	3.10089	2021	intronic		psu.G.00003362
	008268F	28558	G	A	0.0840909	3.10089	2021	intronic		psu.G.00003363
	008393F	43556	T	C	0.204918	3.04626	2020	intergenic		psu.G.00003405
	008393F	43556	T	C	0.204918	3.04626	2020	intergenic		psu.G.00003406
	008522F	69200	G	T	0.102941	3.41829	2020	intergenic		psu.G.00003451
	008522F	69200	G	T	0.102941	3.41829	2020	intergenic		psu.G.00003452
	009065F	32737	T	A	0.0881696	3.50179	2019	intergenic		psu.G.00003563
	009404F	30654	A	G	0.195813	4.59567	2019	intronic		psu.G.00003631
	010154F	101521	T	A	0.310811	4.24491	2019	intergenic		psu.G.00003912
	011558F	4514	G	A	0.142361	3.30302	2021	intergenic		psu.G.00004356
	011558F	4514	G	A	0.142361	3.30302	2021	intergenic		psu.G.00004357
	011776F	71178	C	T	0.429885	3.07225	2020	intergenic		psu.G.00004433
	011966F	45859	C	T	0.18379	4.50114	2020	intronic		psu.G.00004504
	012815F	57393	C	G	0.116223	3.1656	2019	UTR5		psu.G.00004828
	012815F	57393	C	G	0.116223	3.1656	2019	UTR5		psu.G.00004829
	012981F	67443	C	A	0.0629371	3.17751	2020	intergenic		psu.G.00004883
	013002F	31169	G	A	0.0823096	3.2703	2020	intergenic		psu.G.00004896
	013557F	58000	T	A	0.0567633	3.15798	2020	intronic		psu.G.00005082
	013557F	58000	T	A	0.0567633	3.15798	2020	intronic		psu.G.00005083
	013724F	87209	T	C	0.148456	3.14924	2019	intergenic		psu.G.00005126
	014152F	60762	G	A	0.219715	3.42169	2019	intergenic		psu.G.00005261
	014612F	35186	C	T	0.0957207	3.03179	2021	intergenic		psu.G.00005413
	014844F	25545	A	C	0.229167	3.44662	2021	intergenic		psu.G.00005478
	014977F	43349	C	T	0.156818	3.26143	2020	intronic		psu.G.00005526
	017369F	65339	T	C	0.0506912	3.54917	2020	intergenic		psu.G.00006391
	017876F	18072	C	T	0.0888626	3.3549	2021	intergenic		psu.G.00006565
	017894F	33883	A	G	0.154734	4.24368	2020	intronic		psu.G.00006569
	019309F	26552	C	T	0.204819	4.84334	2019	intergenic		psu.G.00006938
	019328F	2346	T	G	0.109929	3.38313	2019	intergenic		psu.G.00006949
	019427F	12736	G	A	0.0621951	4.12908	2021	intergenic		psu.G.00006982
	019427F	12736	G	A	0.0621951	4.12908	2021	intergenic		psu.G.00006983
	019427F	12736	G	A	0.0621951	4.12908	2021	intergenic		psu.G.00006984
	019728F	52782	C	T	0.100694	3.22075	2019	intronic		psu.G.00007078
	021782F	26345	T	A	0.0813679	3.14196	2021	intronic		psu.G.00007687
	024164F	48801	A	G	0.120327	3.6304	2020	intergenic		psu.G.00008393
	024734F	62234	C	G	0.24263	3.26142	2019	intergenic		psu.G.00008549
	026904F	51487	G	A	0.466587	3.09489	2020	intronic		psu.G.00009152
	027787F	445	C	T	0.334842	3.18418	2021	intergenic		psu.G.00009351
	027787F	445	C	T	0.334842	3.18418	2021	intergenic		psu.G.00009352
	028602F	24878	C	T	0.104895	3.96231	2019	intronic		psu.G.00009565
	028786F	27001	C	T	0.0502336	3.04448	2019	intergenic		psu.G.00009608
	030460F	57624	C	T	0.152778	3.04763	2021	intergenic		psu.G.00010054
	033366F	61716	C	T	0.0873563	3.19032	2019	intergenic		psu.G.00010776
	035550F	28640	C	T	0.223844	3.04629	2021	intronic		psu.G.00011319
	035720F	61621	G	A	0.193396	3.53834	2021	intronic		psu.G.00011355
	037839F	47732	G	A	0.0574324	3.13241	2020	intronic		psu.G.00011859
	037839F	47732	G	A	0.0574324	3.13241	2020	intronic		psu.G.00011860
	038692F	66475	C	T	0.451049	3.00673	2021	intergenic		psu.G.00012047
	038692F	66475	C	T	0.451049	3.00673	2021	intergenic		psu.G.00012048
	039960F	52282	C	A	0.0563218	3.24394	2020	intergenic		psu.G.00012358
	040342F	18785	G	A	0.1566	3.03862	2021	intergenic		psu.G.00012432
	041141F	33198	C	T	0.125	4.15328	2019	intergenic		psu.G.00012611
	041480F	53183	T	C	0.127586	3.34495	2021	intergenic		psu.G.00012679
	041765F	24933	G	A	0.141084	3.27607	2021	intergenic		psu.G.00012721
	043245F	48586	A	T	0.300926	4.90008	2020	intergenic		psu.G.00013054
	043245F	48586	A	T	0.300926	4.90008	2020	intergenic		psu.G.00013055
	043245F	48586	A	T	0.300926	4.90008	2020	intergenic		psu.G.00013056
	045639F	7186	A	G	0.160227	3.23201	2021	intergenic		psu.G.00013608
	046361F	12999	C	T	0.255172	3.28827	2019	intergenic		psu.G.00013757
	046826F	52398	G	A	0.147727	3.41895	2019	intronic		psu.G.00013864
	047548F	34388	A	G	0.121655	3.59005	2019	intronic		psu.G.00013987
	049058F	53973	A	C	0.267689	3.72407	2019	intergenic		psu.G.00014285
	055258F	12563	G	T	0.189462	3.18899	2020	intergenic		psu.G.00015584
	057805F	18973	C	T	0.448687	3.20954	2020	intronic		psu.G.00015993
	060071F	22519	A	G	0.0632603	3.36607	2021	downstream		psu.G.00016459
	060095F	1676	T	C	0.104067	4.59277	2019	intergenic		psu.G.00016468
	061066F	15435	G	C	0.0510689	3.18026	2021	intronic		psu.G.00016654
	066505F	6653	C	A	0.14891	3.25346	2021	intergenic		psu.G.00017611
	066672F	7020	G	A	0.254079	3.30205	2019	intronic		psu.G.00017641
	067371F	21183	C	T	0.141278	3.35959	2021	intergenic		psu.G.00017769
	067371F	21183	C	T	0.141278	3.35959	2021	intergenic		psu.G.00017770
	068136F	13987	C	T	0.10771	3.21919	2019	intronic		psu.G.00017891
	070651F	11052	G	A	0.13615	3.57556	2020	intronic		psu.G.00018314
	072372F	22662	T	C	0.473171	3.0158	2019	intergenic		psu.G.00018571
	078204F	38513	C	A	0.126478	3.07776	2020	exon	unknown	psu.G.00019469
	082533F	11204	G	T	0.203917	5.0188	2020	intergenic		psu.G.00020110
	082901F	27004	G	T	0.344671	3.03646	2019	intronic		psu.G.00020146
	085815F	24395	C	T	0.182232	4.32314	2019	intergenic		psu.G.00020543
	088550F	39832	G	T	0.231527	3.56855	2019	upstream		psu.G.00020936
	089185F	1807	G	A	0.49642	3.19252	2021	intergenic		psu.G.00021015
	095747F	19287	A	G	0.441748	3.56606	2020	intronic		psu.G.00021869
	103084F	17086	T	C	0.0596847	3.53398	2019	intronic		psu.G.00022709
	109218F	16385	C	T	0.190909	4.70259	2021	intergenic		psu.G.00023370
	109322F	10934	G	A	0.121176	4.34652	2021	intronic		psu.G.00023392
	116323F	5092	C	T	0.0591518	3.44428	2021	intergenic		psu.G.00024168
	118641F	26942	C	T	0.0825472	3.31238	2020	intergenic		psu.G.00024415
	127218F	9966	G	T	0.0633803	3.85477	2019	intronic		psu.G.00025265
	128084F	18205	G	A	0.331281	3.20136	2019	intronic		psu.G.00025351
		18265	C	T	0.298851	3.42311	2020	intronic
	135293F	16782	C	A	0.0604027	3.64148	2021	intergenic		psu.G.00025991
	155168F	17403	G	A	0.0825123	3.39668	2021	intronic		psu.G.00027716
	160670F	24642	A	T	0.0704057	3.48301	2019	intergenic		psu.G.00028138
	171330F	21829	C	T	0.299065	3.6665	2019	intergenic		psu.G.00028845
	172139F	4051	G	T	0.0636364	3.05753	2019	intergenic		psu.G.00028906
	191343F	20194	G	A	0.125598	3.03494	2020	intergenic		psu.G.00030142
	201996F	11137	G	A	0.383693	3.23068	2020	intergenic		psu.G.00030809
	205865F	10248	T	C	0.484337	3.78303	2019	intergenic		psu.G.00031028
	216592F	751	G	A	0.470998	3.57639	2020	intergenic		psu.G.00031668
	257951F	12341	T	C	0.180046	3.60579	2020	intronic		psu.G.00032755
	284518F	7735	G	A	0.0503686	3.28465	2019	intergenic		psu.G.00033089
	292505F	5578	A	T	0.105072	3.01727	2019	intronic		psu.G.00033202
	317719F	6964	G	A	0.0690045	3.61965	2021	intergenic		psu.G.00033908
T: Time of flowering phenology; D: Duration of flowering phenology.
CE: color-exposure stage; BS: blooming stage; IF: initial flowering stage; HO: half opening stage; FB: full blooming stage; IDP: initial decay stage; DS: decay stage; EFS: early full blooming stage; LFS: late full blooming stage; EDS: early decay stage; LDS: late decay stage.
FDT: flowering duration time

## Sheet: SheetS7
Supplementary Table 7 Repeatedly detected SNPs for flowering phenology traits in different years.
Trait	Chr.	Position	Reference	Alter	Year	peak_Effect	Gene ID
TCE	049907F	26718	C	T	2020, 2021	intergenic	psu.G.00014472
	055321F	9261	G	A	2020, 2021	intronic	psu.G.00015597
	153530F	9938	A	G	2020, 2021	exonic	psu.G.00027564
	153530F	9897	C	T	2020, 2021	exonic	psu.G.00027564
TBS	008585F	57132	A	G	2020, 2021	intronic	psu.G.00003476
	033859F	66661	A	G	2020, 2021	intronic	psu.G.00010917
	062752F	44438	A	G	2020, 2021	intergenic	psu.G.00016960
	066672F	6983	A	G	2020, 2021	intronic	psu.G.00017641
	153530F	9938	A	G	2020, 2021	exonic	psu.G.00027564
	153530F	9897	C	T	2020, 2021	exonic	psu.G.00027564
TIF	008585F	57132	A	G	2020, 2021	intronic	psu.G.00003476
	008585F	131595	C	T	2020, 2021	intergenic	psu.G.00003476
	008585F	131598	A	G	2020, 2021	intergenic	psu.G.00003476
	033859F	66661	A	G	2020, 2021	intronic	psu.G.00010917
	049907F	26747	T	C	2020, 2021	intergenic	psu.G.00014472
	153530F	9938	A	G	2020, 2021	exonic	psu.G.00027564
	153530F	9897	C	T	2020, 2021	exonic	psu.G.00027564
	197535F	3398	A	C	2020, 2021	intronic	psu.G.00030531
THO	008585F	57132	A	G	2020, 2021	intronic	psu.G.00003476
	008585F	131595	C	T	2020, 2021	intergenic	psu.G.00003476
	008585F	131598	A	G	2020, 2021	intergenic	psu.G.00003476
	049907F	26747	T	C	2020, 2021	intergenic	psu.G.00014472
	076608F	19232	C	T	2020, 2021	intronic	psu.G.00019234
	153530F	9938	A	G	2020, 2021	exonic	psu.G.00027564
	197535F	3398	A	C	2020, 2021	intronic	psu.G.00030531
	246539F	5280	G	A	2020, 2021	intergenic	psu.G.00032476
TFB	002057F	107636	C	G	2020, 2021	intronic	psu.G.00001085
	039615F	52784	C	A	2020, 2021	intergenic	psu.G.00012276
	049907F	26747	T	C	2020, 2021	intergenic	psu.G.00014472
	073982F	40977	C	T	2020, 2021	intergenic	psu.G.00018845
	076608F	19232	C	T	2020, 2021	intronic	psu.G.00019234
	153530F	9938	A	G	2020, 2021	exonic	psu.G.00027564
	197535F	3398	A	C	2020, 2021	intronic	psu.G.00030531
	246539F	5280	G	A	2020, 2021	intergenic	psu.G.00032476
TID	002057F	107636	C	G	2020, 2021	intronic	psu.G.00001085
	027443F	63969	C	T	2020, 2021	intergenic	psu.G.00009264
	034195F	4261	G	A	2020, 2021	intergenic	psu.G.00011000
	041945F	50774	T	C	2020, 2021	intergenic	psu.G.00012770
	047026F	4979	G	A	2020, 2021	intergenic	psu.G.00013908
	056899F	12609	A	G	2020, 2021	intergenic	psu.G.00015854
	073982F	40977	C	T	2020, 2021	intergenic	psu.G.00018845
	153530F	9938	A	G	2020, 2021	exonic	psu.G.00027564
	197535F	3398	A	C	2020, 2021	intronic	psu.G.00030531
	246539F	5280	G	A	2020, 2021	intergenic	psu.G.00032476
TDS	056899F	12609	A	G	2020, 2021	intergenic	psu.G.00015854
	073982F	40977	C	T	2020, 2021	intergenic	psu.G.00018845
	076608F	19232	C	T	2020, 2021	intronic	psu.G.00019234
	076608F	19172	G	A	2020, 2021	intronic	psu.G.00019234
	197535F	3398	A	C	2020, 2021	intronic	psu.G.00030531
	246539F	5280	G	A	2020, 2021	intergenic	psu.G.00032476
	246539F	5389	C	A	2020, 2021	intergenic	psu.G.00032476
TEFS	008585F	57132	A	G	2020, 2021	intronic	psu.G.00003476
	034195F	4261	G	A	2020, 2021	intergenic	psu.G.00011000
	076608F	19232	C	T	2020, 2021	intronic	psu.G.00019234
	153530F	9938	A	G	2020, 2021	exonic	psu.G.00027564
	197535F	3398	A	C	2020, 2021	intronic	psu.G.00030531
	246539F	5280	G	A	2020, 2021	intergenic	psu.G.00032476
	246539F	5389	C	A	2020, 2021	intergenic	psu.G.00032476
TEDS	008585F	131595	C	T	2020, 2021	intergenic	psu.G.00003476
	008585F	131598	A	G	2020, 2021	intergenic	psu.G.00003476
	008585F	57132	A	G	2020, 2021	intronic	psu.G.00003476
	022262F	101738	G	A	2020, 2021	intergenic	psu.G.00007810
	039615F	52784	C	A	2020, 2021	intergenic	psu.G.00012276
	042979F	50333	A	C	2020, 2021	intergenic	psu.G.00012992
	056899F	12609	A	G	2020, 2021	intergenic	psu.G.00015854
	073982F	40977	C	T	2020, 2021	intergenic	psu.G.00018845
	153530F	9938	A	G	2020, 2021	exonic	psu.G.00027564
	197535F	3398	A	C	2020, 2021	intronic	psu.G.00030531
	246539F	5280	G	A	2020, 2021	intergenic	psu.G.00032476
TLFS	039615F	52784	C	A	2020, 2021	intergenic	psu.G.00012276
	056899F	12609	A	G	2020, 2021	intergenic	psu.G.00015854
	153530F	9938	A	G	2020, 2021	exonic	psu.G.00027564
	246539F	5280	G	A	2020, 2021	intergenic	psu.G.00032476
	246539F	5389	C	A	2020, 2021	intergenic	psu.G.00032476
TLDS	002057F	107636	C	G	2020, 2021	intronic	psu.G.00001085
	008110F	110868	C	T	2020, 2021	intronic	psu.G.00003300
	041945F	50774	T	C	2020, 2021	intergenic	psu.G.00012770
	049907F	26747	T	C	2020, 2021	intergenic	psu.G.00014472
	054939F	54864	G	T	2020, 2021	intronic	psu.G.00015515
	056899F	12609	A	G	2020, 2021	intergenic	psu.G.00015854
	076608F	19232	C	T	2020, 2021	intronic	psu.G.00019234
	076608F	19172	G	A	2020, 2021	intronic	psu.G.00019234
	246539F	5280	G	A	2020, 2021	intergenic	psu.G.00032476
DCE	067371F	21183	C	T	2020, 2021	intergenic	psu.G.00017769
	067371F	21183	C	T	2020, 2021	intergenic	psu.G.00017770
DBP	023408F	188	G	A	2020, 2021	intergenic	psu.G.00008177
DIF	008110F	110868	C	T	2020, 2021	intronic	psu.G.00003299
	008110F	110868	C	T	2020, 2021	intronic	psu.G.00003300
DHO	008110F	110868	C	T	2020, 2021	intronic	psu.G.00003299
	008110F	110868	C	T	2020, 2021	intronic	psu.G.00003300
DFB
DID
DDP
DEFS
DLFS
DEDS
DLDS
FDT
T: Time of flowering phenology; D: Duration of flowering phenology.
CE: color-exposure stage; BS: blooming stage; IF: initial flowering stage; HO: half opening stage; FB: full blooming stage; IDP: initial decay stage; DS: decay stage; EFS: early full blooming stage; LFS: late full blooming stage; EDS: early decay stage; LDS: late decay stage.
FDT: flowering duration time

## Sheet: Table S8
Supplementary Table 8 SNPs associated with multiple traits.
Chr.	Position	Reference	Alter	peak_Effect	Trait	Gene ID
000000F	569409	A	G	intergenic	DDS, DEDS, DLDS	psu.G.00000001
000071F	168000	T	G	intergenic	DFB, DID, DDS, DEDS, DLDS	psu.G.00000062
000071F	168000	T	G	intergenic	DFB, DID, DDS, DEDS, DLDS, TCE	psu.G.00000064
000252F	149850	C	T	intergenic	DBS, DIF, DHO	psu.G.00000197
000329F	306592	A	T	intergenic	DBS, DIF, DDS	psu.G.00000259
000679F	278726	G	A	intergenic	TEFS, TEDS	psu.G.00000375
000722F	97745	A	G	exon	FDT, FD	psu.G.00000396
000834F	78132	C	T	intergenic	TCE, TFB, TID, TDS, TEDS, TLFS	psu.G.00000469
000935F	76975	C	T	upstream	TEFS, TEDS	psu.G.00000516
000979F	8378	T	A	intergenic	DHO, DEFS	psu.G.00000528
000981F	30483	T	A	intergenic	TIF, THO, TFB, TEDS	psu.G.00000533
000981F	30472	A	G	intergenic	TBS, TIF, THO, TFB, TEDS
001009F	95402	C	T	intergenic	DID, DDS, DLDS	psu.G.00000558
001116F	42956	T	C	intergenic	TCE, PL	psu.G.00000608
001191F	56499	C	T	intronic	DDS, TDS, TLDS	psu.G.00000651
001191F	59995	A	G	intronic	THO, TFB, TEFS, TEDS, TLDS
001337F	161423	C	A	intergenic	DIF, DHO, DFB, DEDS	psu.G.00000718
001480F	40425	A	G	intergenic	DDS, DLDS	psu.G.00000802
001481F	184808	G	T	intronic	DHO, DFB, DDS, DLFS	psu.G.00000803
001487F	54250	G	A	exon	DID, DDS, DLFS, FDT	psu.G.00000807
001541F	81422	C	T	intergenic	DIF, DHO, DDS, DLFS, DLDS	psu.G.00000832
001844F	62542	G	A	intergenic	DDS, DLDS	psu.G.00000979
002009F	158561	T	C	intronic	TBS, TIF, THO, TFB, TID, TDS, TEFS, TEDS, TLFS, TLDS	psu.G.00001060
002057F	107636	C	G	intronic	TBS, TIF, THO, TFB (2), TID (2), TDS, TEFS, TEDS, TLFS, TLDS (2)	psu.G.00001085
002276F	61318	A	C	intergenic	DID, DDS, DEDS, FH	psu.G.00001163
002444F	159610	C	T	intergenic	THO, TEFS	psu.G.00001203
002735F	9848	C	T	exon	DIF, DHO, DFB, DLFS, FD	psu.G.00001276
003004F	154511	C	A	intergenic	TFB, TEDS, TLFS	psu.G.00001403
003120F	7476	G	A	intergenic	DFB, DLFS, DEDS, TCE	psu.G.00001463
003487F	7971	C	A	intergenic	DIF, DID, DLFS	psu.G.00001647
003487F	7932	T	C	intergenic	DEDS, TCE
004392F	142055	T	A	intergenic	TCE, TBS, TIF	psu.G.00002071
004531F	81316	G	T	intergenic	THO, TFB, TDS	psu.G.00002134
004888F	102474	C	A	intergenic	DBS, DIF, DHO, DFB, DID, DDS, DEDS	psu.G.00002294
004896F	31039	A	G	intergenic	DHO, DFB	psu.G.00002299
005669F	112681	T	A	intergenic	THO, TFB, TEFS	psu.G.00002549
005960F	86955	T	C	intronic	TCE, TBS, TIF, THO, TFB, TID, TEFS, TEDS, TLDS	psu.G.00002660
005960F	87028	G	A	intronic	TFB, TID, TLDS
005960F	86908	A	G	intronic	THO, TFB, TID, TEFS, TLDS
006368F	6049	T	G	intergenic	DBS, DEDS	psu.G.00002834
006826F	119478	A	T	intronic	DBS, DHO, DFB, DDS	psu.G.00003014
006904F	90985	A	C	intronic	DHO, DFB, DID, DDS	psu.G.00003050
006934F	97327	C	G	intergenic	TEFS, NF (2)	psu.G.00003065
006934F	97216	A	G	intergenic	TEFS, NF (2)	psu.G.00003065
006960F	97359	C	G	intergenic	DIF, DHO, DFB, DID, DDS, DEFS, DLFS, DEDS, DLDS, TCE	psu.G.00003074
007233F	44981	G	A	intronic	DIF, DHO, DFB	psu.G.00003125
007252F	23266	G	A	intronic	DCE, FH	psu.G.00003128
007308F	44061	G	A	intronic	DIF, DHO, DFB, DEFS, DLFS, DEDS, DLDS	psu.G.00003136
008110F	110868	C	T	intronic	DIF (2), DHO (2), DID, DDS, DEFS, DLFS, DEDS, DLDS, TFB, TID, TDS, TLDS (2)	psu.G.00003300
008393F	43556	T	C	intergenic	DHO, DID, DEFS, DEDS, FDT	psu.G.00003405
008585F	131595	C	T	intergenic	PL, TCE, TBS, TIF (2), THO (2), TID, TEDS (2),	psu.G.00003476
	131598	A	G	intergenic	TCE, TBS, TIF (2), THO (2), TID, TEDS (2)
	57132	A	G	intronic	TCE, TBS (2), TIF (2), THO (2), TID, TEFS (2), TEDS (2), TLDS
008600F	80548	C	A	intergenic	DHO, DFB	psu.G.00003481
008803F	126410	G	A	intergenic	DIF, DHO	psu.G.00003526
009327F	81981	A	T	intergenic	DBS, DIF, DHO, DFB	psu.G.00003597
009679F	75478	T	A	intergenic	DLFS, TLFS	psu.G.00003743
009730F	10440	G	A	intergenic	DDS, DLDS	psu.G.00003764
009978F	20272	G	A	intronic	DHO, DID, DLFS	psu.G.00003861
010208F	1048	C	T	intergenic	TBS, TIF, THO, TID, TLFS	psu.G.00003938
010386F	108970	A	G	upstream	DBS, DIF, DHO, DFB, DDS, DEFS, DLFS, DEDS	psu.G.00004006
011107F	18774	T	C	intergenic	DCE, DBS	psu.G.00004196
011679F	101479	G	A	intergenic	TDS, TEFS, TEDS, TLDS	psu.G.00004408
011780F	62500	G	A	intronic	DIF, DHO, DFB	psu.G.00004437
012694F	82816	C	G	intergenic	DDS, DLDS	psu.G.00004784
012828F	48380	C	A	intronic	DCE, DHO, DFB, DLFS	psu.G.00004834
013031F	83158	T	C	intronic	DIF, DHO, DFB, DID, DDS, DLDS	psu.G.00004907
013031F	80816	C	T	intronic	DEFS, DEDS
013251F	104345	G	A	intergenic	DIF, DHO, DFB	psu.G.00004979
013366F	87983	A	G	intergenic	DHO, DFB, DLFS, DLDS	psu.G.00005015
013447F	9088	G	A	intergenic	DCE, DHO	psu.G.00005049
013505F	52932	A	C	exon	TCE, TBS	psu.G.00005070
013505F	52805	G	A	exon	TCE, TBS, TIF
013524F	80530	A	G	intergenic	DDS, NF	psu.G.00005072
014309F	18322	C	T	intergenic	DEFS, DEDS	psu.G.00005308
014351F	26653	A	C	intergenic	DCE, DHO	psu.G.00005320
014427F	93546	G	A	upstream	DIF, DHO, DFB, DDS, DEFS, DLDS	psu.G.00005354
016475F	95411	T	A	intergenic	DIF, DHO, DFB, DID, DDS	psu.G.00006095
016870F	1376	A	T	intergenic	DFB, DID, DDS, DLFS, DLDS	psu.G.00006202
017180F	95501	C	T	intergenic	DFB, DLFS	psu.G.00006315
017245F	26237	A	T	intronic	TID, TDS, TLFS, TLDS	psu.G.00006338
017369F	65339	T	C	intergenic	DCE, FDT	psu.G.00006391
017894F	33883	A	G	intronic	DID, FDT	psu.G.00006569
018883F	52624	G	A	intergenic	DLFS, DLDS	psu.G.00006813
019114F	45969	A	G	intergenic	DEFS, TCE	psu.G.00006870
019328F	2346	T	G	intergenic	DID, FDT	psu.G.00006949
020757F	88394	C	T	intronic	DID, DLFS	psu.G.00007374
020825F	22951	G	A	intronic	DEFS, DLDS	psu.G.00007392
021100F	24392	G	A	intergenic	TIF, THO, TFB, TID, TDS, TEFS, TEDS	psu.G.00007474
021354F	72913	G	C	intronic	DIF, DHO, DEDS	psu.G.00007560
021881F	90557	A	G	intergenic	TIF, THO, TFB, TID, TEDS, PL	psu.G.00007708
021881F	90530	G	A	intergenic	DHO, THO
021881F	90540	G	T	intergenic	DDS, DLFS
021989F	2145	A	T	intergenic	DDS, THO, TFB, TLDS	psu.G.00007732
022262F	101742	G	A	intergenic	TIF, THO, TFB, TID, TDS, TEDS (2), TLFS	psu.G.00007810
022262F	101738	G	A	intergenic	TIF, THO, TFB, TID, TDS, TEDS (2), TLFS
022340F	19068	G	A	intergenic	TID, TEDS, TLFS	psu.G.00007837
022394F	22572	G	A	intergenic	TIF, THO, TFB	psu.G.00007855
022642F	70196	G	A	intergenic	TCE, TBS, TIF, TFB, TDS, TEFS, TLDS	psu.G.00007940
022642F	70213	G	A	intergenic	TCE, TBS, TIF, TDS, TEFS, TLDS
023408F	188	G	A	intergenic	DBS (2), DIF, DLDS	psu.G.00008177
023408F	56	A	G	intergenic	DHO, DFB, DEFS
024227F	60496	T	G	intergenic	TID, TDS	psu.G.00008416
024449F	11240	C	T	intergenic	TCE, TBS	psu.G.00008473
025303F	79774	G	T	intergenic	NF, PL (2)	psu.G.00008729
025748F	50704	T	G	intergenic	DCE, DBS, DHO, DLFS, FD	psu.G.00008837
025912F	44276	G	A	downstream	TID, TEDS	psu.G.00008890
026070F	3599	T	G	intergenic	FH, FD	psu.G.00008931
027443F	63845	G	A	intergenic	TID, TEDS	psu.G.00009264
027443F	63969	C	T	intergenic	TFB, TID (2), TEDS, TLDS
028091F	77862	T	G	intronic	FH, FD	psu.G.00009422
028361F	71642	A	C	intergenic	TIF, THO, NF	psu.G.00009502
028589F	4360	G	C	intergenic	TCE, TBS, TIF, THO, TDS, TEFS, TEDS, TLDS	psu.G.00009562
028820F	57849	G	A	intergenic	TIF, THO, TFB	psu.G.00009620
029331F	38761	C	T	intergenic	DID, DEFS, DEDS, DLDS	psu.G.00009749
030055F	28150	C	T	intronic	TIF, THO, TID, TDS, TLDS	psu.G.00009938
030055F	28025	A	T	UTR5	TIF, THO
030514F	8443	C	T	intergenic	TEDS, TLFS	psu.G.00010064
030514F	8484	C	T	intergenic	TIF, THO, TDS, TEDS, TLDS
030514F	75987	G	A	intronic	DFB, DLFS
032047F	13126	C	T	intergenic	TCE, TBS, THO, TLFS	psu.G.00010434
032090F	60007	G	A	intergenic	DID, DDS, DLFS, DEDS	psu.G.00010440
032142F	2293	T	A	intergenic	DFB, DLDS	psu.G.00010457
032715F	39661	C	A	intergenic	TDS, TLDS	psu.G.00010606
032921F	78104	G	A	intergenic	DDS, DEFS, DLFS	psu.G.00010665
033842F	46943	C	T	intergenic	DIF, DID, DLFS	psu.G.00010910
033859F	66661	A	G	intronic	TCE, TBS (2), TIF (2)	psu.G.00010917
033859F	66738	T	C	intronic	TCE, TBS, TIF
034176F	69305	C	T	intergenic	TFB, TLDS	psu.G.00010995
034195F	4261	G	A	intergenic	THO, TFB, TID (2), TDS, TEFS (2), TEDS, TLFS	psu.G.00011000
034515F	26609	T	C	exon	DLFS, NF	psu.G.00011080
034785F	47026	C	T	intronic	DIF, DLFS	psu.G.00011146
034858F	56319	T	C	intergenic	TID, FH	psu.G.00011165
035125F	31438	G	T	intergenic	TIF, THO, TFB	psu.G.00011223
035550F	28640	C	T	intronic	DCE, FDT	psu.G.00011319
035550F	28759	G	A	intronic	DBS, DIF, DHO, DFB, DID, DEFS, DLFS, DEDS
035720F	61621	G	A	intronic	DCE, DLDS, FDT	psu.G.00011355
035950F	17516	G	T	downstream	DIF, DHO, DFB, DDS, DEDS, DLDS	psu.G.00011400
038460F	58245	C	A	intronic	DDS, DEDS	psu.G.00011993
038910F	73802	C	T	intergenic	TCE, TBS, TIF, THO	psu.G.00012111
039615F	52784	C	A	intergenic	THO, TFB (2), TID, TDS, TEDS (2), TLFS (2), TLDS	psu.G.00012276
040174F	7076	C	T	intergenic	DFB, DID, DDS, DLFS, DLDS, FH	psu.G.00012404
040199F	46471	T	C	intergenic	DCE, DBS, DIF, DHO, DFB	psu.G.00012414
041130F	5621	T	C	intergenic	TBS, TIF	psu.G.00012606
041765F	24933	G	A	intergenic	DCE, FDT, FH	psu.G.00012721
041945F	50774	T	C	intergenic	TCE, TBS, TIF, TFB, TID (2), TDS, TEFS, TEDS, TLFS, TLDS (2), PL	psu.G.00012770
041945F	50728	C	T	intergenic	THO, TFB, TID, TDS, TEFS, TEDS, TLFS, TLDS
042108F	28312	C	T	downstream	TCE, TBS	psu.G.00012796
042741F	20201	C	T	intergenic	THO, TFB, TDS	psu.G.00012926
042979F	50333	A	C	intergenic	DEFS, DEDS, TEFS, TEDS (2)	psu.G.00012992
043245F	48586	A	T	intergenic	DDS, TEFS, FDT	psu.G.00013054
043245F	48586	A	T	intergenic	DDS, FDT	psu.G.00013056
043717F	50404	A	T	intergenic	DBS, DIF, DEDS	psu.G.00013159
046836F	30201	T	A	intergenic	DIF, DID, DDS, DEDS	psu.G.00013868
047026F	4979	G	A	intergenic	TFB, TID (2)	psu.G.00013908
047548F	5286	C	T	intronic	FH, FD	psu.G.00013987
048294F	14893	A	C	intergenic	TIF, THO, TFB, TID, TDS, TEDS, TLFS, TLDS	psu.G.00014132
048794F	51742	C	T	intergenic	TCE, TEFS	psu.G.00014230
049552F	61195	G	C	intergenic	DIF, DEFS	psu.G.00014391
049907F	26747	T	C	intergenic	TCE, TBS, TIF (2), THO (2), TFB (2), TID, TDS, TEFS, TLDS (2)	psu.G.00014472
050162F	58269	G	A	intergenic	TCE, TBS	psu.G.00014524
050563F	22105	G	A	intergenic	DHO, DFB	psu.G.00014617
051343F	37563	G	A	intergenic	DDS, DLDS, TCE	psu.G.00014764
051445F	20036	G	A	intergenic	DLFS, DLDS	psu.G.00014788
052059F	27373	G	A	intronic	DLFS, DEDS	psu.G.00014900
052169F	55970	C	T	upstream	DDS, DLFS, DEDS, DLDS	psu.G.00014915
053242F	34379	C	T	intergenic	TCE, TID	psu.G.00015144
054011F	52593	T	A	intergenic	TCE, NF, PL	psu.G.00015304
054047F	23371	C	T	intergenic	DHO, DFB, DID, DLFS	psu.G.00015311
054511F	473	C	T	intergenic	DHO, DFB, DLFS, DLDS	psu.G.00015420
055321F	9261	G	A	intronic	TCE (2), TBS, TIF	psu.G.00015597
055764F	27959	G	A	intergenic	DDS, DLDS	psu.G.00015674
056899F	12609	A	G	intergenic	TIF, THO, TFB, TID (2), TDS (2), TEDS (2), TLFS (2), TLDS (2)	psu.G.00015854
057582F	8581	G	A	intergenic	DHO, DFB	psu.G.00015974
060096F	13418	C	T	intergenic	DID, DEDS	psu.G.00016469
060945F	18966	C	A	intergenic	DDS, DLFS, DLDS	psu.G.00016629
061969F	16872	C	T	intergenic	TDS, PL	psu.G.00016804
062198F	57494	G	A	intergenic	THO, TDS, FD	psu.G.00016851
062752F	44438	A	G	intergenic	TBS (2), TIF, THO, TID, TDS, TEFS, TEDS, TLFS	psu.G.00016960
062752F	44449	G	T	intergenic	THO, TID, TDS, TEFS, TEDS, TLFS
063062F	15776	A	G	intergenic	TLFS, TLDS	psu.G.00017016
066223F	30183	G	A	intergenic	DIF, DHO, DFB, DID, DDS, DLFS, DEDS, DLDS	psu.G.00017562
066408F	47306	C	T	intergenic	DID, DDS	psu.G.00017596
066672F	6983	A	G	intronic	TBS (2), THO, TIF, TEFS, TEDS	psu.G.00017641
066672F	7020	G	A	intronic	TEFS, TEDS, FDT
066672F	7025	C	T	intronic	TEFS, TEDS
067191F	30395	C	T	intronic	FH, FD	psu.G.00017747
067371F	21183	C	T	intergenic	DCE, DCE, FDT	psu.G.00017769
067439F	4753	C	T	intergenic	TBS, TIF, THO	psu.G.00017785
068056F	50918	G	A	UTR5	DFB, DEDS	psu.G.00017886
068230F	14875	A	G	intronic	DHO, DFB, DLDS	psu.G.00017904
068355F	19655	G	A	intronic	TCE, TBS	psu.G.00017930
069596F	1195	T	G	intergenic	DLFS, DLDS	psu.G.00018135
070060F	44979	T	G	intergenic	DIF, DHO, DFB	psu.G.00018212
071250F	21980	G	A	intergenic	THO, TEDS	psu.G.00018415
072806F	11171	T	C	intergenic	DIF, DHO, DID	psu.G.00018646
073982F	40977	C	T	intergenic	TIF, THO, TFB (2), TID (2), TDS (2), TEFS, TEDS (2), TLFS	psu.G.00018845
074093F	1122	G	A	intergenic	DBS, DLFS	psu.G.00018866
075149F	16386	A	G	intronic	TBS, TEFS	psu.G.00019028
076608F	19232	C	T	intronic	TBS, TIF, THO (2), TFB (2), TID, TDS (2), TEFS (2), TEDS, TLFS, TLDS (2)	psu.G.00019234
076608F	19172	G	A	intronic	TID, TDS (2), TEDS, TLFS, TLDS (2)
081168F	10766	C	A	intergenic	DHO, DEDS	psu.G.00019901
084151F	15277	C	T	intronic	NF, FH	psu.G.00020318
087241F	10050	A	G	intergenic	DBS, DIF, DHO, DFB, DDS, DEDS	psu.G.00020761
092461F	47354	C	T	intergenic	DDS, DLDS	psu.G.00021440
092675F	1117	C	T	upstream	DFB, NF	psu.G.00021473
093593F	2361	C	A	intronic	DHO, DFB, DEFS, DEDS	psu.G.00021602
095415F	28225	T	A	downstream	TFB, FD	psu.G.00021820
096128F	32692	A	T	downstream	TID, TDS	psu.G.00021918
103502F	33718	T	C	intergenic	DHO, DFB, DEFS, DLFS, DEDS	psu.G.00022767
103502F	33617	G	A	intergenic	DIF, DID, DLDS, TLFS
103502F	33624	G	A	intergenic	TDS, TLFS
103542F	7250	G	A	intronic	DID, DDS, DEFS, TCE	psu.G.00022769
104484F	6950	G	T	UTR3	DIF, DHO, DID	psu.G.00022886
105359F	30811	G	A	intronic	DIF, DEFS, DEDS	psu.G.00022979
109218F	16385	C	T	intergenic	TEFS, FDT	psu.G.00023370
110656F	28210	C	G	intronic	TCE, TBS	psu.G.00023567
110656F	28181	G	A	intronic	TCE, TBS
111007F	29206	C	T	exonic	TLFS, TLDS	psu.G.00023603
112882F	20406	A	G	intergenic	DID, DEFS	psu.G.00023805
113885F	18346	C	G	intergenic	THO, TFB, TDS, TLDS	psu.G.00023905
113885F	18350	A	G	intergenic	THO, TFB, TDS, TLDS
116323F	19575	T	C	intergenic	DFB, DDS, DLFS, DEDS, DLDS	psu.G.00024168
116323F	5092	C	T	intergenic	DID, DLFS, DEDS, DLDS, FDT
117031F	33273	C	T	intergenic	DEFS, DLFS	psu.G.00024227
125618F	24044	T	C	exon	DIF, DFB, DDS, DEFS, DLFS, DEDS, TCE	psu.G.00025115
128190F	17436	G	A	intergenic	DIF, DHO, DFB, DEFS	psu.G.00025361
136529F	3871	G	A	intergenic	TCE, TBS, TEFS	psu.G.00026125
136684F	1747	C	T	intergenic	TIF, THO, TEDS, TLFS, TLDS	psu.G.00026140
136684F	1780	A	G	intergenic	TIF, TLDS
138984F	12031	G	A	intergenic	DBS, DIF, DHO, DFB, DID, DDS, DEFS, DEDS, DLDS	psu.G.00026344
139798F	23560	G	T	upstream	NF, PL	psu.G.00026408
146754F	14747	G	A	upstream	DID, DDS, DLFS	psu.G.00027004
149856F	5750	G	A	exon	DIF, DHO, DFB, DID, DDS, DEFS, DLFS, DEDS, DLDS	psu.G.00027268
153530F	9938	A	G	exon	TCE (2), TBS (2), TIF (2), THO (2), TFB (2), TID (2), TDS, TEFS (2), TEDS (2), TLFS (2), TLDS	psu.G.00027564
153530F	9897	C	T	exon	TCE (2), TBS (2), TIF (2), THO (2), TFB (2), TID (2), TEFS (2), TEDS (2)
154553F	22874	G	C	downstream	DHO, DLFS, DLDS	psu.G.00027655
171085F	4840	T	A	intergenic	DIF, DHO, DID, DDS, DEFS, DEDS	psu.G.00028831
182816F	15880	A	T	intergenic	TIF, THO	psu.G.00029619
197535F	3398	A	C	intronic	TBS, TIF (2), THO (2), TFB (2), TID (2), TDS (2), TEFS (2), TEDS (2), TLFS, TLDS	psu.G.00030531
222627F	15902	G	T	exon	DIF, DID, DDS, DEFS, DLFS, DEDS, DLDS, TCE, PL	psu.G.00031965
227189F	14155	A	G	intergenic	DEFS, DEDS	psu.G.00032205
246539F	5389	C	A	intergenic	TCE, TBS, TIF, THO (2), TFB, TID, TDS (2), TEFS (2), TEDS, TLFS (2), TLDS (2)	psu.G.00032476
246539F	5280	G	A	intergenic	TIF,THO (2), TFB (2), TID (2), TDS (2), TEFS (2), TEDS (2), TLFS (2), TLDS (2)
275490F	7170	A	T	intergenic	DBS, DIF, DHO, DFB, DEFS	psu.G.00032940
298218F	2523	G	A	intergenic	DFB, DEFS	psu.G.00033380
317719F	6970	C	T	intergenic	DID, DEDS	psu.G.00033908
323660F	8185	G	A	downstream	DHO, DFB, DID, DDS, DEFS, DEDS, DLDS	psu.G.00034072
358724F	2544	T	C	upstream	DCE, DBS	psu.G.00034771
394644F	3276	G	A	intergenic	DID, DDS, DLFS, DEDS, DLDS	psu.G.00035231
398084F	2842	C	T	intergenic	DCE, DBS, DIF, DFB, DLFS	psu.G.00035271
433762F	1838	G	T	exonic	TID, TEDS	psu.G.00035535
T: Time of flowering phenology; D: Duration of flowering phenology.
CE: color-exposure stage; BS: blooming stage; IF: initial flowering stage; HO: half opening stage; FB: full blooming stage; IDP: initial decay stage; DS: decay stage; EFS: early full blooming stage; LFS: late full blooming stage; EDS: early decay stage; LDS: late decay stage.
FDT: flowering duration time; NF: number of flowers; FH: flower height; FD: flower diameter; PL: pedicel length

## Sheet: Table S9
Supplementary Table 9 Phenotypic changes of cut flowers of Paeonia suffruticosa ‘Luoyanghong’ after transient transformation.
Primer Name	Flowering phenological characteristics of cut flowers													FDT
	0 h	7 h	14 h	21 h	28 h	35 h	42 h	49 h	56 h	63 h	70 h	77 h	84 h
pCAMBIA2300-PoFY-1	FB	FB	FB	FB	FB	FB	Between FB and ID	ID	ID	ID	Between ID and DS	DS	DS	77 h
pCAMBIA2300-PoFY-2	FB	FB	FB	FB	FB	FB	Between FB and ID	Between FB and ID	ID	ID	Between ID and DS	DS	DS	77 h
pCAMBIA2300-PoFY-3	FB	FB	FB	FB	ID	Between FB and ID	Between FB and ID	ID	ID	Between ID and DS	Between ID and DS	DS	DS	77 h
pCAMBIA2300-PoFY-4	FB	FB	FB	FB	FB	FB	FB	Between FB and ID	DS	DS	DS	DS	DS	56 h
pCAMBIA2300-1	HO	FB	FB	FB	FB	FB	Between FB and ID	Between FB and ID	ID	ID	ID	DS	DS	70 h
pCAMBIA2300-2	Between HO and FB	FB	FB	FB	FB	FB	Between FB and ID	Between FB and ID	ID	ID	ID	DS	DS	70 h
pCAMBIA2300-3	FB	FB	Between FB and ID	ID	ID	ID	ID	ID	DS	DS	DS	DS	DS	56 h
pCAMBIA2300-4	IF	Between HO and FB	FB	FB	FB	FB	Between FB and ID	Between FB and ID	ID	ID	DS	DS	DS	56 h
Infiltrarion buffer-1	Between HO and FB	FB	FB	FB	FB	Between FB and ID	Between FB and ID	Between FB and ID	ID	ID	ID	DS	DS	70 h
Infiltrarion buffer-2	Between HO and FB	FB	FB	FB	FB	FB	FB	Between FB and ID	Between FB and ID	Between FB and ID	ID	DS	DS	77 h
Infiltrarion buffer-3	Between HO and FB	FB	FB	FB	FB	FB	Between FB and ID	Between FB and ID	Between FB and ID	Between FB and ID	ID	ID	DS	77 h
Infiltrarion buffer-4	IF	HO	FB	FB	FB	FB	FB	FB	FB	FB	Between FB and ID	ID	DS	70 h

## Sheet: Table S10
Supplementary Table 10 GO enrichment Gene.
GO ID	GO Term	GO Function	GO Class	Genes	S gene number	TS gene number	B gene number	TB gene number
GO:0005515	protein binding	molecular_function	4	psu.G.00002834;psu.G.00032940;psu.G.00017785;psu.G.00022979;psu.G.00030531;psu.G.00017562;psu.G.00006569;psu.G.00009749;psu.G.00022769;psu.G.00000469;psu.G.00007855;psu.G.00005308;psu.G.00032205;psu.G.00014617;psu.G.00017930;psu.G.00006813;psu.G.00007374;psu.G.00027564;psu.G.00004196;psu.G.00016960;psu.G.00023905;psu.G.00000651;psu.G.00000558;psu.G.00010910	24	149	25	168
GO:0005886	plasma membrane	cellular_component	4	psu.G.00023567;psu.G.00014788;psu.G.00008473;psu.G.00014230;psu.G.00024168;psu.G.00002549;psu.G.00000259;psu.G.00018845;psu.G.00002071;psu.G.00023370;psu.G.00017596;psu.G.00007810;psu.G.00006202;psu.G.00006813;psu.G.00008837;psu.G.00010440;psu.G.00003481;psu.G.00013159;psu.G.00027564;psu.G.00035535;psu.G.00016960;psu.G.00015854;psu.G.00000469	23	149	24	168
GO:0003677	DNA binding	molecular_function	6	psu.G.00022979;psu.G.00032476;psu.G.00015144;psu.G.00011223;psu.G.00007855;psu.G.00005308;psu.G.00031965;psu.G.00032940	8	149	8	168
GO:0016020	membrane	cellular_component	3	psu.G.00016960;psu.G.00017596;psu.G.00035535;psu.G.00027268;psu.G.00027564;psu.G.00008837;psu.G.00006813	7	149	7	168
GO:0016021	integral component of membrane	cellular_component	5	psu.G.00002834;psu.G.00011146;psu.G.00012404;psu.G.00023905;psu.G.00014230;psu.G.00014788;psu.G.00016851;psu.G.00002071;psu.G.00004196;psu.G.00035535;psu.G.00018845;psu.G.00015854;psu.G.00001276;psu.G.00013159;psu.G.00014472;psu.G.00006813;psu.G.00010440;psu.G.00003597;psu.G.00008473;psu.G.00027564	20	149	22	168
GO:0009506	plasmodesma	cellular_component	5	psu.G.00027564;psu.G.00016960;psu.G.00010440;psu.G.00006813;psu.G.00017596	5	149	5	168
GO:0006355	regulation of transcription, DNA-templated	biological_process	8	psu.G.00031965;psu.G.00010910;psu.G.00032940;psu.G.00015144;psu.G.00006569	5	149	5	168
GO:0009570	chloroplast stroma	cellular_component	8	psu.G.00008837;psu.G.00022769;psu.G.00017596;psu.G.00012992;psu.G.00015674	5	149	5	168
GO:0005773	vacuole	cellular_component	6	psu.G.00016851;psu.G.00017596;psu.G.00017886;psu.G.00016960;psu.G.00008473	5	149	5	168
GO:0005524	ATP binding	molecular_function	5	psu.G.00010440;psu.G.00007855;psu.G.00007810;psu.G.00005308;psu.G.00007392;psu.G.00017596;psu.G.00027564;psu.G.00006813;psu.G.00017904;psu.G.00012992;psu.G.00017930	11	149	12	168
GO:0003729	mRNA binding	molecular_function	7	psu.G.00017785;psu.G.00014617;psu.G.00015420;psu.G.00010917	4	149	4	168
GO:0005618	cell wall	cellular_component	5	psu.G.00016960;psu.G.00001463;psu.G.00018646;psu.G.00017596	4	149	4	168
GO:0003924	GTPase activity	molecular_function	9	psu.G.00000807;psu.G.00003050;psu.G.00016960;psu.G.00023603	4	149	4	168
GO:0006468	protein phosphorylation	biological_process	9	psu.G.00023370;psu.G.00010440;psu.G.00006813;psu.G.00001403	4	149	4	168
GO:0006351	transcription, DNA-templated	biological_process	8	psu.G.00010910;psu.G.00031965;psu.G.00032940;psu.G.00015144	4	149	4	168
GO:0000166	nucleotide binding	molecular_function	5	psu.G.00022979;psu.G.00011400;psu.G.00030531;psu.G.00000469	4	149	4	168
GO:0004252	serine-type endopeptidase activity	molecular_function	8	psu.G.00003938;psu.G.00000259;psu.G.00001463;psu.G.00018646	4	149	4	168
GO:0055114	oxidation-reduction process	biological_process	4	psu.G.00021440;psu.G.00001276;psu.G.00010995;psu.G.00003074	4	149	4	168
GO:0006811	ion transport	biological_process	6	psu.G.00002071;psu.G.00035535;psu.G.00002834;psu.G.00011146	4	149	4	168
GO:0005975	carbohydrate metabolic process	biological_process	5	psu.G.00013868;psu.G.00015597;psu.G.00003526;psu.G.00005049	4	149	4	168
GO:0005794	Golgi apparatus	cellular_component	6	psu.G.00007560;psu.G.00008890;psu.G.00008473;psu.G.00014230	4	149	4	168
GO:0016787	hydrolase activity	molecular_function	4	psu.G.00017904;psu.G.00007810;psu.G.00008177;psu.G.00001276	4	149	4	168
GO:0000139	Golgi membrane	cellular_component	7	psu.G.00002549;psu.G.00000558;psu.G.00003597;psu.G.00004196	4	149	4	168
GO:0016301	kinase activity	molecular_function	6	psu.G.00007810;psu.G.00010440;psu.G.00006813;psu.G.00027564	4	149	4	168
GO:0009941	chloroplast envelope	cellular_component	7	psu.G.00008837;psu.G.00017641;psu.G.00012992;psu.G.00026344	4	149	4	168
GO:0009416	response to light stimulus	biological_process	6	psu.G.00019028;psu.G.00016851;psu.G.00011146;psu.G.00002834	4	149	4	168
GO:0015031	protein transport	biological_process	9	psu.G.00002549;psu.G.00004196;psu.G.00008473	3	149	3	168
GO:0003700	DNA-binding transcription factor activity	molecular_function	4	psu.G.00032940;psu.G.00010910;psu.G.00015144	3	149	3	168
GO:0048046	apoplast	cellular_component	4	psu.G.00017596;psu.G.00015674;psu.G.00008837	3	149	3	168
GO:0006508	proteolysis	biological_process	7	psu.G.00003938;psu.G.00026344;psu.G.00017641	3	149	3	168
GO:0006888	endoplasmic reticulum to Golgi vesicle-mediated transport	biological_process	7	psu.G.00000469;psu.G.00000558;psu.G.00006095	3	149	3	168
GO:0008863	formate dehydrogenase (NAD+) activity	molecular_function	7	psu.G.00021918;psu.G.00034072;psu.G.00010434	3	149	3	168
GO:0005215	transporter activity	molecular_function	3	psu.G.00002549;psu.G.00008473;psu.G.00000558	3	149	3	168
GO:0042183	formate catabolic process	biological_process	8	psu.G.00021918;psu.G.00034072;psu.G.00010434	3	149	3	168
GO:0007275	multicellular organism development	biological_process	4	psu.G.00022979;psu.G.00023905;psu.G.00032940	3	149	3	168
GO:0009651	response to salt stress	biological_process	6	psu.G.00017596;psu.G.00019901;psu.G.00016960	3	149	3	168
GO:0005768	endosome	cellular_component	7	psu.G.00020761;psu.G.00013908;psu.G.00010606	3	149	3	168
GO:0004672	protein kinase activity	molecular_function	7	psu.G.00007392;psu.G.00010440;psu.G.00027564	3	149	3	168
GO:0004970	ionotropic glutamate receptor activity	molecular_function	7	psu.G.00016851;psu.G.00011146;psu.G.00002834	3	149	3	168
GO:0004617	phosphoglycerate dehydrogenase activity	molecular_function	7	psu.G.00034072;psu.G.00021918;psu.G.00010434	3	149	3	168
GO:0009579	thylakoid	cellular_component	5	psu.G.00015674;psu.G.00008837;psu.G.00017596	3	149	3	168
GO:0005507	copper ion binding	molecular_function	8	psu.G.00017596;psu.G.00021440;psu.G.00015674	3	149	3	168
GO:0009070	serine family amino acid biosynthetic process	biological_process	11	psu.G.00021918;psu.G.00010434;psu.G.00034072	3	149	3	168
GO:0006874	cellular calcium ion homeostasis	biological_process	11	psu.G.00002834;psu.G.00016851;psu.G.00011146	3	149	3	168
GO:0005217	intracellular ligand-gated ion channel activity	molecular_function	8	psu.G.00011146;psu.G.00002834;psu.G.00016851	3	149	3	168
GO:0003676	nucleic acid binding	molecular_function	5	psu.G.00004834;psu.G.00005049;psu.G.00010917	3	149	3	168
GO:0006357	regulation of transcription by RNA polymerase II	biological_process	9	psu.G.00011319;psu.G.00032940;psu.G.00016469	3	149	3	168
GO:0004674	protein serine/threonine kinase activity	molecular_function	8	psu.G.00007810;psu.G.00006813;psu.G.00027564;psu.G.00023370;psu.G.00003481;psu.G.00001403;psu.G.00010440	7	149	8	168
GO:0005622	intracellular	cellular_component	4	psu.G.00000807;psu.G.00023603	2	149	2	168
GO:0007030	Golgi organization	biological_process	6	psu.G.00003125;psu.G.00000558	2	149	2	168
GO:0006890	retrograde vesicle-mediated transport, Golgi to endoplasmic reticulum	biological_process	8	psu.G.00006095;psu.G.00003125	2	149	2	168
GO:0009817	defense response to fungus, incompatible interaction	biological_process	7	psu.G.00008837;psu.G.00019901	2	149	2	168
GO:0009873	ethylene-activated signaling pathway	biological_process	7	psu.G.00007374;psu.G.00027564	2	149	2	168
GO:0046777	protein autophosphorylation	biological_process	10	psu.G.00027564;psu.G.00007810	2	149	2	168
GO:0042626	ATPase-coupled transmembrane transporter activity	molecular_function	8	psu.G.00012721;psu.G.00015854	2	149	2	168
GO:0005802	trans-Golgi network	cellular_component	7	psu.G.00013908;psu.G.00010606	2	149	2	168
GO:0042742	defense response to bacterium	biological_process	8	psu.G.00015674;psu.G.00008837	2	149	2	168
GO:0008237	metallopeptidase activity	molecular_function	7	psu.G.00026344;psu.G.00017641	2	149	2	168
GO:0009535	chloroplast thylakoid membrane	cellular_component	8	psu.G.00026344;psu.G.00008837	2	149	2	168
GO:0016036	cellular response to phosphate starvation	biological_process	9	psu.G.00000469;psu.G.00011993	2	149	2	168
GO:0004553	hydrolase activity, hydrolyzing O-glycosyl compounds	molecular_function	6	psu.G.00003526;psu.G.00005049	2	149	2	168
GO:0006268	DNA unwinding involved in DNA replication	biological_process	10	psu.G.00007855;psu.G.00005308	2	149	2	168
GO:0005730	nucleolus	cellular_component	6	psu.G.00024227;psu.G.00016960	2	149	2	168
GO:0005200	structural constituent of cytoskeleton	molecular_function	4	psu.G.00016960;psu.G.00012992	2	149	2	168
GO:0008757	S-adenosylmethionine-dependent methyltransferase activity	molecular_function	7	psu.G.00013908;psu.G.00010606	2	149	2	168
GO:0009408	response to heat	biological_process	5	psu.G.00017596;psu.G.00003074	2	149	2	168
GO:0016747	transferase activity, transferring acyl groups other than amino-acyl groups	molecular_function	6	psu.G.00001163;psu.G.00014391	2	149	2	168
GO:0031969	chloroplast membrane	cellular_component	6	psu.G.00001276;psu.G.00035535	2	149	2	168
GO:0005783	endoplasmic reticulum	cellular_component	6	psu.G.00023905;psu.G.00000469	2	149	2	168
GO:0006810	transport	biological_process	5	psu.G.00002549;psu.G.00000558	2	149	2	168
GO:0004176	ATP-dependent peptidase activity	molecular_function	11	psu.G.00026344;psu.G.00017641	2	149	2	168
GO:0007049	cell cycle	biological_process	4	psu.G.00000651;psu.G.00000375	2	149	2	168
GO:0005643	nuclear pore	cellular_component	4	psu.G.00006338;psu.G.00002660	2	149	2	168
GO:0015112	nitrate transmembrane transporter activity	molecular_function	8	psu.G.00008473;psu.G.00006202	2	149	2	168
GO:0051301	cell division	biological_process	4	psu.G.00000651;psu.G.00000375	2	149	2	168
GO:0009414	response to water deprivation	biological_process	5	psu.G.00003074;psu.G.00017596	2	149	2	168
GO:0008289	lipid binding	molecular_function	4	psu.G.00019028;psu.G.00007474	2	149	2	168
GO:0010183	pollen tube guidance	biological_process	4	psu.G.00017904;psu.G.00006813	2	149	2	168
GO:0009908	flower development	biological_process	6	psu.G.00014617;psu.G.00010910	2	149	2	168
GO:0043565	sequence-specific DNA binding	molecular_function	7	psu.G.00010910;psu.G.00032940	2	149	2	168
GO:0007010	cytoskeleton organization	biological_process	6	psu.G.00011319;psu.G.00012992	2	149	2	168
GO:0008643	carbohydrate transport	biological_process	7	psu.G.00018845;psu.G.00003597	2	149	2	168
GO:0006869	lipid transport	biological_process	7	psu.G.00019028;psu.G.00012721	2	149	2	168
GO:0008094	DNA-dependent ATPase activity	molecular_function	11	psu.G.00005308;psu.G.00007855	2	149	2	168
GO:0006270	DNA replication initiation	biological_process	8	psu.G.00007855;psu.G.00005308	2	149	2	168
GO:0009723	response to ethylene	biological_process	6	psu.G.00022979;psu.G.00027564	2	149	2	168
GO:0022626	cytosolic ribosome	cellular_component	7	psu.G.00017769;psu.G.00018845	2	149	2	168
GO:0042803	protein homodimerization activity	molecular_function	6	psu.G.00017785;psu.G.00017596	2	149	2	168
GO:0004601	peroxidase activity	molecular_function	4	psu.G.00017596;psu.G.00033908	2	149	2	168
GO:0032259	methylation	biological_process	4	psu.G.00013908;psu.G.00010606	2	149	2	168
GO:0016491	oxidoreductase activity	molecular_function	4	psu.G.00003074;psu.G.00001276	2	149	2	168
GO:0009737	response to abscisic acid	biological_process	6	psu.G.00032940;psu.G.00017596	2	149	2	168
GO:0051726	regulation of cell cycle	biological_process	6	psu.G.00000375;psu.G.00000651	2	149	2	168
GO:0006979	response to oxidative stress	biological_process	5	psu.G.00032205;psu.G.00017596	2	149	2	168
GO:0009791	post-embryonic development	biological_process	4	psu.G.00027564;psu.G.00017562	2	149	2	168
GO:0009409	response to cold	biological_process	5	psu.G.00017596;psu.G.00008837	2	149	2	168
GO:0006397	mRNA processing	biological_process	10	psu.G.00017785;psu.G.00014617	2	149	2	168
GO:0008270	zinc ion binding	molecular_function	8	psu.G.00004196;psu.G.00006569;psu.G.00011993;psu.G.00017596;psu.G.00008837;psu.G.00000558	6	149	7	168
GO:0005739	mitochondrion	cellular_component	6	psu.G.00001085;psu.G.00026344;psu.G.00012404;psu.G.00027655;psu.G.00003050;psu.G.00034072;psu.G.00010434;psu.G.00021918;psu.G.00012992;psu.G.00021602;psu.G.00017641;psu.G.00014472;psu.G.00017769;psu.G.00017596;psu.G.00017016;psu.G.00000533	16	149	19	168
GO:0005576	extracellular region	cellular_component	3	psu.G.00023567;psu.G.00019901;psu.G.00013868;psu.G.00004196;psu.G.00006391;psu.G.00023905;psu.G.00003526;psu.G.00010440;psu.G.00027564;psu.G.00017930	10	149	12	168
GO:0071035	nuclear polyadenylation-dependent rRNA catabolic process	biological_process	12	psu.G.00003014	1	149	1	168
GO:0000981	DNA-binding transcription factor activity, RNA polymerase II-specific	molecular_function	5	psu.G.00032940	1	149	1	168
GO:0050790	regulation of catalytic activity	biological_process	5	psu.G.00030531	1	149	1	168
GO:0016740	transferase activity	molecular_function	4	psu.G.00001163	1	149	1	168
GO:0000278	mitotic cell cycle	biological_process	5	psu.G.00030531	1	149	1	168
GO:0043680	filiform apparatus	cellular_component	6	psu.G.00027564	1	149	1	168
GO:0009957	epidermal cell fate specification	biological_process	6	psu.G.00022979	1	149	1	168
GO:0003713	transcription coactivator activity	molecular_function	5	psu.G.00016469	1	149	1	168
GO:1901871	ecgonone methyl ester catabolic process	biological_process	8	psu.G.00007708	1	149	1	168
GO:0000159	protein phosphatase type 2A complex	cellular_component	5	psu.G.00030531	1	149	1	168
GO:0034473	U1 snRNA 3'-end processing	biological_process	13	psu.G.00003014	1	149	1	168
GO:0016119	carotene metabolic process	biological_process	9	psu.G.00001276	1	149	1	168
GO:0007018	microtubule-based movement	biological_process	5	psu.G.00012926	1	149	1	168
GO:0070588	calcium ion transmembrane transport	biological_process	11	psu.G.00017596	1	149	1	168
GO:0051259	protein complex oligomerization	biological_process	7	psu.G.00002294	1	149	1	168
GO:0004650	polygalacturonase activity	molecular_function	7	psu.G.00013868	1	149	1	168
GO:0009911	positive regulation of flower development	biological_process	9	psu.G.00014617	1	149	1	168
GO:0006817	phosphate ion transport	biological_process	9	psu.G.00000469	1	149	1	168
GO:0006065	UDP-glucuronate biosynthetic process	biological_process	10	psu.G.00015597	1	149	1	168
GO:0045165	cell fate commitment	biological_process	5	psu.G.00022979	1	149	1	168
GO:0009875	pollen-pistil interaction	biological_process	5	psu.G.00017904	1	149	1	168
GO:0015780	nucleotide-sugar transmembrane transport	biological_process	8	psu.G.00003597	1	149	1	168
GO:0006369	termination of RNA polymerase II transcription	biological_process	9	psu.G.00014617	1	149	1	168
GO:0090406	pollen tube	cellular_component	6	psu.G.00006813	1	149	1	168
GO:0031369	translation initiation factor binding	molecular_function	5	psu.G.00023805	1	149	1	168
GO:0006364	rRNA processing	biological_process	11	psu.G.00024227	1	149	1	168
GO:0045298	tubulin complex	cellular_component	4	psu.G.00016960	1	149	1	168
GO:0000822	inositol hexakisphosphate binding	molecular_function	5	psu.G.00023805	1	149	1	168
GO:0000148	1,3-beta-D-glucan synthase complex	cellular_component	6	psu.G.00024168	1	149	1	168
GO:0010304	PSII associated light-harvesting complex II catabolic process	biological_process	9	psu.G.00026344	1	149	1	168
GO:0006970	response to osmotic stress	biological_process	5	psu.G.00017596	1	149	1	168
GO:0016709	oxidoreductase activity, acting on paired donors, with incorporation or reduction of molecular oxygen, NAD(P)H as one donor, and incorporation of one atom of oxygen	molecular_function	6	psu.G.00027268	1	149	1	168
GO:0000467	exonucleolytic trimming to generate mature 3'-end of 5.8S rRNA from tricistronic rRNA transcript (SSU-rRNA, 5.8S rRNA, LSU-rRNA)	biological_process	12	psu.G.00003014	1	149	1	168
GO:0000326	protein storage vacuole	cellular_component	8	psu.G.00004196	1	149	1	168
GO:0006561	proline biosynthetic process	biological_process	12	psu.G.00003074	1	149	1	168
GO:0000062	fatty-acyl-CoA binding	molecular_function	9	psu.G.00019028	1	149	1	168
GO:0042735	protein body	cellular_component	6	psu.G.00002294	1	149	1	168
GO:0003746	translation elongation factor activity	molecular_function	8	psu.G.00000807	1	149	1	168
GO:0015979	photosynthesis	biological_process	5	psu.G.00008837	1	149	1	168
GO:0020037	heme binding	molecular_function	6	psu.G.00033908	1	149	1	168
GO:0017091	AU-rich element binding	molecular_function	7	psu.G.00003014	1	149	1	168
GO:0009705	plant-type vacuole membrane	cellular_component	8	psu.G.00008473	1	149	1	168
GO:0071554	cell wall organization or biogenesis	biological_process	4	psu.G.00007560	1	149	1	168
GO:0050832	defense response to fungus	biological_process	8	psu.G.00027564	1	149	1	168
GO:0006446	regulation of translational initiation	biological_process	10	psu.G.00023805	1	149	1	168
GO:0000209	protein polyubiquitination	biological_process	12	psu.G.00016629	1	149	1	168
GO:0010115	regulation of abscisic acid biosynthetic process	biological_process	8	psu.G.00003074	1	149	1	168
GO:0010206	photosystem II repair	biological_process	9	psu.G.00026344	1	149	1	168
GO:0035542	regulation of SNARE complex assembly	biological_process	9	psu.G.00020761	1	149	1	168
GO:0046506	sulfolipid biosynthetic process	biological_process	7	psu.G.00011993	1	149	1	168
GO:2001066	amylopectin binding	molecular_function	5	psu.G.00022769	1	149	1	168
GO:0009753	response to jasmonic acid	biological_process	6	psu.G.00032940	1	149	1	168
GO:0006904	vesicle docking involved in exocytosis	biological_process	7	psu.G.00020761	1	149	1	168
GO:0051020	GTPase binding	molecular_function	6	psu.G.00000469	1	149	1	168
GO:0005096	GTPase activator activity	molecular_function	6	psu.G.00000469	1	149	1	168
GO:0003841	1-acylglycerol-3-phosphate O-acyltransferase activity	molecular_function	9	psu.G.00023905	1	149	1	168
GO:0005856	cytoskeleton	cellular_component	6	psu.G.00012992	1	149	1	168
GO:0030308	negative regulation of cell growth	biological_process	7	psu.G.00027564	1	149	1	168
GO:0019748	secondary metabolic process	biological_process	4	psu.G.00014391	1	149	1	168
GO:0034476	U5 snRNA 3'-end processing	biological_process	13	psu.G.00003014	1	149	1	168
GO:0009788	negative regulation of abscisic acid-activated signaling pathway	biological_process	9	psu.G.00027564	1	149	1	168
GO:0006334	nucleosome assembly	biological_process	7	psu.G.00032476	1	149	1	168
GO:0015864	pyrimidine nucleoside transport	biological_process	9	psu.G.00013159	1	149	1	168
GO:0015171	amino acid transmembrane transporter activity	molecular_function	7	psu.G.00006870	1	149	1	168
GO:1901872	ecgonone methyl ester biosynthetic process	biological_process	9	psu.G.00007708	1	149	1	168
GO:0048364	root development	biological_process	6	psu.G.00027564	1	149	1	168
GO:0006021	inositol biosynthetic process	biological_process	8	psu.G.00017562	1	149	1	168
GO:0009750	response to fructose	biological_process	9	psu.G.00003074	1	149	1	168
GO:0009742	brassinosteroid mediated signaling pathway	biological_process	7	psu.G.00027564	1	149	1	168
GO:0005338	nucleotide-sugar transmembrane transporter activity	molecular_function	6	psu.G.00003597	1	149	1	168
GO:0008327	methyl-CpG binding	molecular_function	6	psu.G.00031965	1	149	1	168
GO:0007032	endosome organization	biological_process	7	psu.G.00020761	1	149	1	168
GO:0000177	cytoplasmic exosome (RNase complex)	cellular_component	6	psu.G.00003014	1	149	1	168
GO:0071038	nuclear polyadenylation-dependent tRNA catabolic process	biological_process	12	psu.G.00003014	1	149	1	168
GO:0015976	carbon utilization	biological_process	3	psu.G.00008837	1	149	1	168
GO:0004089	carbonate dehydratase activity	molecular_function	7	psu.G.00008837	1	149	1	168
GO:0006885	regulation of pH	biological_process	10	psu.G.00018135	1	149	1	168
GO:0015334	high-affinity oligopeptide transmembrane transporter activity	molecular_function	8	psu.G.00008473	1	149	1	168
GO:0010026	trichome differentiation	biological_process	6	psu.G.00022979	1	149	1	168
GO:0000226	microtubule cytoskeleton organization	biological_process	7	psu.G.00016960	1	149	1	168
GO:0017119	Golgi transport complex	cellular_component	7	psu.G.00003125	1	149	1	168
GO:0061630	ubiquitin protein ligase activity	molecular_function	7	psu.G.00016629	1	149	1	168
GO:0010182	sugar mediated signaling pathway	biological_process	6	psu.G.00003074	1	149	1	168
GO:0008483	transaminase activity	molecular_function	6	psu.G.00002134	1	149	1	168
GO:0008654	phospholipid biosynthetic process	biological_process	8	psu.G.00017562	1	149	1	168
GO:0007040	lysosome organization	biological_process	8	psu.G.00020761	1	149	1	168
GO:0009816	defense response to bacterium, incompatible interaction	biological_process	7	psu.G.00019901	1	149	1	168
GO:0030127	COPII vesicle coat	cellular_component	8	psu.G.00000558	1	149	1	168
GO:0003333	amino acid transmembrane transport	biological_process	11	psu.G.00006870	1	149	1	168
GO:0043531	ADP binding	molecular_function	9	psu.G.00017930	1	149	1	168
GO:0015858	nucleoside transport	biological_process	8	psu.G.00013159	1	149	1	168
GO:0017148	negative regulation of translation	biological_process	10	psu.G.00017785	1	149	1	168
GO:0010020	chloroplast fission	biological_process	8	psu.G.00035535	1	149	1	168
GO:0032933	SREBP signaling pathway	biological_process	6	psu.G.00018212	1	149	1	168
GO:0010301	xanthoxin dehydrogenase activity	molecular_function	8	psu.G.00003074	1	149	1	168
GO:0019888	protein phosphatase regulator activity	molecular_function	6	psu.G.00030531	1	149	1	168
GO:0042938	dipeptide transport	biological_process	10	psu.G.00008473	1	149	1	168
GO:0004519	endonuclease activity	molecular_function	7	psu.G.00004834	1	149	1	168
GO:0010228	vegetative to reproductive phase transition of meristem	biological_process	5	psu.G.00010910	1	149	1	168
GO:0000079	regulation of cyclin-dependent protein serine/threonine kinase activity	biological_process	12	psu.G.00000375	1	149	1	168
GO:0042254	ribosome biogenesis	biological_process	6	psu.G.00003050	1	149	1	168
GO:0070262	peptidyl-serine dephosphorylation	biological_process	10	psu.G.00030531	1	149	1	168
GO:0015833	peptide transport	biological_process	8	psu.G.00008473	1	149	1	168
GO:0007338	single fertilization	biological_process	5	psu.G.00027564	1	149	1	168
GO:0015914	phospholipid transport	biological_process	8	psu.G.00002549	1	149	1	168
GO:0080119	ER body organization	biological_process	6	psu.G.00000558	1	149	1	168
GO:0004866	endopeptidase inhibitor activity	molecular_function	7	psu.G.00000259	1	149	1	168
GO:0030586	[methionine synthase] reductase activity	molecular_function	7	psu.G.00025361	1	149	1	168
GO:0003906	DNA-(apurinic or apyrimidinic site) endonuclease activity	molecular_function	5	psu.G.00007837	1	149	1	168
GO:0005525	GTP binding	molecular_function	8	psu.G.00016960	1	149	1	168
GO:0006425	glutaminyl-tRNA aminoacylation	biological_process	13	psu.G.00021602	1	149	1	168
GO:0071042	nuclear polyadenylation-dependent mRNA catabolic process	biological_process	12	psu.G.00003014	1	149	1	168
GO:0032502	developmental process	biological_process	3	psu.G.00030531	1	149	1	168
GO:0042939	tripeptide transport	biological_process	10	psu.G.00008473	1	149	1	168
GO:0003977	UDP-N-acetylglucosamine diphosphorylase activity	molecular_function	8	psu.G.00008416	1	149	1	168
GO:0032876	negative regulation of DNA endoreduplication	biological_process	9	psu.G.00000558	1	149	1	168
GO:0071258	cellular response to gravity	biological_process	6	psu.G.00016960	1	149	1	168
GO:0030897	HOPS complex	cellular_component	5	psu.G.00020761	1	149	1	168
GO:2000122	negative regulation of stomatal complex development	biological_process	9	psu.G.00008837	1	149	1	168
GO:0042937	tripeptide transmembrane transporter activity	molecular_function	8	psu.G.00008473	1	149	1	168
GO:0010483	pollen tube reception	biological_process	5	psu.G.00027564	1	149	1	168
GO:0005337	nucleoside transmembrane transporter activity	molecular_function	6	psu.G.00013159	1	149	1	168
GO:0047274	galactinol-sucrose galactosyltransferase activity	molecular_function	8	psu.G.00005049	1	149	1	168
GO:0003400	regulation of COPII vesicle coating	biological_process	8	psu.G.00000469	1	149	1	168
GO:0004806	triglyceride lipase activity	molecular_function	7	psu.G.00006391	1	149	1	168
GO:0010119	regulation of stomatal movement	biological_process	6	psu.G.00008837	1	149	1	168
GO:0010037	response to carbon dioxide	biological_process	6	psu.G.00008837	1	149	1	168
GO:0030150	protein import into mitochondrial matrix	biological_process	12	psu.G.00019234	1	149	1	168
GO:0009585	red, far-red light phototransduction	biological_process	6	psu.G.00006569	1	149	1	168
GO:0052856	NADHX epimerase activity	molecular_function	6	psu.G.00017016	1	149	1	168
GO:0052691	UDP-arabinopyranose mutase activity	molecular_function	6	psu.G.00008890	1	149	1	168
GO:0009553	embryo sac development	biological_process	6	psu.G.00017904	1	149	1	168
GO:0009306	protein secretion	biological_process	10	psu.G.00000469	1	149	1	168
GO:0044614	nuclear pore cytoplasmic filaments	cellular_component	4	psu.G.00023805	1	149	1	168
GO:0005982	starch metabolic process	biological_process	9	psu.G.00022769	1	149	1	168
GO:0045892	negative regulation of transcription, DNA-templated	biological_process	9	psu.G.00010910	1	149	1	168
GO:0052857	NADPHX epimerase activity	molecular_function	6	psu.G.00017016	1	149	1	168
GO:0005742	mitochondrial outer membrane translocase complex	cellular_component	6	psu.G.00019234	1	149	1	168
GO:0033962	cytoplasmic mRNA processing body assembly	biological_process	9	psu.G.00017785	1	149	1	168
GO:0003777	microtubule motor activity	molecular_function	10	psu.G.00012926	1	149	1	168
GO:1901868	ecgonine methyl ester catabolic process	biological_process	8	psu.G.00007708	1	149	1	168
GO:0006952	defense response	biological_process	5	psu.G.00017930	1	149	1	168
GO:0005874	microtubule	cellular_component	7	psu.G.00016960	1	149	1	168
GO:0000786	nucleosome	cellular_component	5	psu.G.00032476	1	149	1	168
GO:0008311	double-stranded DNA 3'-5' exodeoxyribonuclease activity	molecular_function	10	psu.G.00007837	1	149	1	168
GO:0000176	nuclear exosome (RNase complex)	cellular_component	6	psu.G.00003014	1	149	1	168
GO:0006449	regulation of translational termination	biological_process	10	psu.G.00023805	1	149	1	168
GO:0009451	RNA modification	biological_process	9	psu.G.00012796	1	149	1	168
GO:0015739	sialic acid transport	biological_process	10	psu.G.00003597	1	149	1	168
GO:0045903	positive regulation of translational fidelity	biological_process	6	psu.G.00002299	1	149	1	168
GO:0030126	COPI vesicle coat	cellular_component	8	psu.G.00006095	1	149	1	168
GO:0005543	phospholipid binding	molecular_function	5	psu.G.00023805	1	149	1	168
GO:0043231	intracellular membrane-bounded organelle	cellular_component	5	psu.G.00012721	1	149	1	168
GO:0005351	carbohydrate:proton symporter activity	molecular_function	7	psu.G.00003597	1	149	1	168
GO:1901006	ubiquinone-6 biosynthetic process	biological_process	10	psu.G.00004437	1	149	1	168
GO:0007029	endoplasmic reticulum organization	biological_process	6	psu.G.00000558	1	149	1	168
GO:0005654	nucleoplasm	cellular_component	6	psu.G.00006338	1	149	1	168
GO:0044212	transcription regulatory region DNA binding	molecular_function	7	psu.G.00032940	1	149	1	168
GO:0001135	RNA polymerase II transcription regulator recruiting activity	molecular_function	7	psu.G.00032940	1	149	1	168
GO:0033356	UDP-L-arabinose metabolic process	biological_process	6	psu.G.00008890	1	149	1	168
GO:0006744	ubiquinone biosynthetic process	biological_process	9	psu.G.00007474	1	149	1	168
GO:0004386	helicase activity	molecular_function	9	psu.G.00017904	1	149	1	168
GO:0000175	3'-5'-exoribonuclease activity	molecular_function	9	psu.G.00010457	1	149	1	168
GO:0031492	nucleosomal DNA binding	molecular_function	8	psu.G.00032476	1	149	1	168
GO:0071028	nuclear mRNA surveillance	biological_process	12	psu.G.00003014	1	149	1	168
GO:0022627	cytosolic small ribosomal subunit	cellular_component	8	psu.G.00002299	1	149	1	168
GO:0009755	hormone-mediated signaling pathway	biological_process	5	psu.G.00006813	1	149	1	168
GO:0016887	ATPase activity	molecular_function	9	psu.G.00012926	1	149	1	168
GO:0000932	P-body	cellular_component	8	psu.G.00017785	1	149	1	168
GO:0009639	response to red or far red light	biological_process	7	psu.G.00006569	1	149	1	168
GO:0004819	glutamine-tRNA ligase activity	molecular_function	7	psu.G.00021602	1	149	1	168
GO:0004512	inositol-3-phosphate synthase activity	molecular_function	6	psu.G.00017562	1	149	1	168
GO:0001666	response to hypoxia	biological_process	5	psu.G.00019028	1	149	1	168
GO:0051707	response to other organism	biological_process	6	psu.G.00019901	1	149	1	168
GO:0015485	cholesterol binding	molecular_function	7	psu.G.00018212	1	149	1	168
GO:0035556	intracellular signal transduction	biological_process	5	psu.G.00001403	1	149	1	168
GO:0019843	rRNA binding	molecular_function	7	psu.G.00002299	1	149	1	168
GO:0009739	response to gibberellin	biological_process	6	psu.G.00032940	1	149	1	168
GO:0000288	nuclear-transcribed mRNA catabolic process, deadenylation-dependent decay	biological_process	12	psu.G.00010457	1	149	1	168
GO:0006378	mRNA polyadenylation	biological_process	12	psu.G.00014617	1	149	1	168
GO:0007017	microtubule-based process	biological_process	4	psu.G.00016960	1	149	1	168
GO:0008146	sulfotransferase activity	molecular_function	6	psu.G.00011993	1	149	1	168
GO:0009741	response to brassinosteroid	biological_process	6	psu.G.00027564	1	149	1	168
GO:0005544	calcium-dependent phospholipid binding	molecular_function	6	psu.G.00017596	1	149	1	168
GO:0002213	defense response to insect	biological_process	7	psu.G.00006391	1	149	1	168
GO:0010606	positive regulation of cytoplasmic mRNA processing body assembly	biological_process	8	psu.G.00017785	1	149	1	168
GO:0006659	phosphatidylserine biosynthetic process	biological_process	7	psu.G.00017562	1	149	1	168
GO:0030247	polysaccharide binding	molecular_function	5	psu.G.00022769	1	149	1	168
GO:0055085	transmembrane transport	biological_process	6	psu.G.00035535	1	149	1	168
GO:0019706	protein-cysteine S-palmitoyltransferase activity	molecular_function	8	psu.G.00014230	1	149	1	168
GO:0006607	NLS-bearing protein import into nucleus	biological_process	12	psu.G.00006338	1	149	1	168
GO:0006379	mRNA cleavage	biological_process	10	psu.G.00014617	1	149	1	168
GO:0010205	photoinhibition	biological_process	9	psu.G.00026344	1	149	1	168
GO:0009832	plant-type cell wall biogenesis	biological_process	6	psu.G.00008890	1	149	1	168
GO:0030674	protein binding, bridging	molecular_function	5	psu.G.00020761	1	149	1	168
GO:0031146	SCF-dependent proteasomal ubiquitin-dependent protein catabolic process	biological_process	12	psu.G.00001647	1	149	1	168
GO:0005456	CMP-N-acetylneuraminate transmembrane transporter activity	molecular_function	8	psu.G.00003597	1	149	1	168
GO:0034427	nuclear-transcribed mRNA catabolic process, exonucleolytic, 3'-5'	biological_process	13	psu.G.00003014	1	149	1	168
GO:0009785	blue light signaling pathway	biological_process	6	psu.G.00032940	1	149	1	168
GO:0030014	CCR4-NOT complex	cellular_component	4	psu.G.00010457	1	149	1	168
GO:0000244	spliceosomal tri-snRNP complex assembly	biological_process	10	psu.G.00007940	1	149	1	168
GO:0050662	coenzyme binding	molecular_function	5	psu.G.00011993	1	149	1	168
GO:0000993	RNA polymerase II complex binding	molecular_function	7	psu.G.00014617	1	149	1	168
GO:0046507	UDPsulfoquinovose synthase activity	molecular_function	6	psu.G.00011993	1	149	1	168
GO:0004693	cyclin-dependent protein serine/threonine kinase activity	molecular_function	9	psu.G.00000375	1	149	1	168
GO:0045735	nutrient reservoir activity	molecular_function	3	psu.G.00002294	1	149	1	168
GO:0009536	plastid	cellular_component	6	psu.G.00000062	1	149	1	168
GO:0006024	glycosaminoglycan biosynthetic process	biological_process	8	psu.G.00015597	1	149	1	168
GO:0032586	protein storage vacuole membrane	cellular_component	9	psu.G.00004196	1	149	1	168
GO:0031087	deadenylation-independent decapping of nuclear-transcribed mRNA	biological_process	9	psu.G.00017785	1	149	1	168
GO:0016413	O-acetyltransferase activity	molecular_function	8	psu.G.00007560	1	149	1	168
GO:0016538	cyclin-dependent protein serine/threonine kinase regulator activity	molecular_function	7	psu.G.00000651	1	149	1	168
GO:0003979	UDP-glucose 6-dehydrogenase activity	molecular_function	7	psu.G.00015597	1	149	1	168
GO:0046658	anchored component of plasma membrane	cellular_component	6	psu.G.00003743	1	149	1	168
GO:0008131	primary amine oxidase activity	molecular_function	7	psu.G.00021440	1	149	1	168
GO:0010364	regulation of ethylene biosynthetic process	biological_process	10	psu.G.00007374	1	149	1	168
GO:0015706	nitrate transport	biological_process	9	psu.G.00006202	1	149	1	168
GO:0006413	translational initiation	biological_process	5	psu.G.00015420	1	149	1	168
GO:0015136	sialic acid transmembrane transporter activity	molecular_function	7	psu.G.00003597	1	149	1	168
GO:0005743	mitochondrial inner membrane	cellular_component	6	psu.G.00007474	1	149	1	168
GO:0007623	circadian rhythm	biological_process	4	psu.G.00022769	1	149	1	168
GO:0005983	starch catabolic process	biological_process	10	psu.G.00022769	1	149	1	168
GO:0019005	SCF ubiquitin ligase complex	cellular_component	7	psu.G.00001647	1	149	1	168
GO:0005777	peroxisome	cellular_component	7	psu.G.00021440	1	149	1	168
GO:0030154	cell differentiation	biological_process	5	psu.G.00032940	1	149	1	168
GO:0006284	base-excision repair	biological_process	9	psu.G.00007837	1	149	1	168
GO:0051603	proteolysis involved in cellular protein catabolic process	biological_process	8	psu.G.00014391	1	149	1	168
GO:0003824	catalytic activity	molecular_function	3	psu.G.00006391	1	149	1	168
GO:0005871	kinesin complex	cellular_component	5	psu.G.00012926	1	149	1	168
GO:0006891	intra-Golgi vesicle-mediated transport	biological_process	8	psu.G.00006095	1	149	1	168
GO:0043928	exonucleolytic catabolism of deadenylated mRNA	biological_process	13	psu.G.00003014	1	149	1	168
GO:0034475	U4 snRNA 3'-end processing	biological_process	13	psu.G.00003014	1	149	1	168
GO:0016592	mediator complex	cellular_component	4	psu.G.00016469	1	149	1	168
GO:0030176	integral component of endoplasmic reticulum membrane	cellular_component	7	psu.G.00000469	1	149	1	168
GO:0004857	enzyme inhibitor activity	molecular_function	5	psu.G.00005049	1	149	1	168
GO:0004497	monooxygenase activity	molecular_function	5	psu.G.00010995	1	149	1	168
GO:0006886	intracellular protein transport	biological_process	10	psu.G.00000558	1	149	1	168
GO:1901642	nucleoside transmembrane transport	biological_process	9	psu.G.00013159	1	149	1	168
GO:0016024	CDP-diacylglycerol biosynthetic process	biological_process	11	psu.G.00023905	1	149	1	168
GO:0005778	peroxisomal membrane	cellular_component	8	psu.G.00014472	1	149	1	168
GO:0016829	lyase activity	molecular_function	4	psu.G.00013868	1	149	1	168
GO:0009247	glycolipid biosynthetic process	biological_process	9	psu.G.00011993	1	149	1	168
GO:0003843	1,3-beta-D-glucan synthase activity	molecular_function	8	psu.G.00024168	1	149	1	168
GO:0003954	NADH dehydrogenase activity	molecular_function	6	psu.G.00004437	1	149	1	168
GO:0048038	quinone binding	molecular_function	5	psu.G.00021440	1	149	1	168
GO:0005506	iron ion binding	molecular_function	8	psu.G.00001276	1	149	1	168
GO:0006406	mRNA export from nucleus	biological_process	11	psu.G.00023805	1	149	1	168
GO:0005216	ion channel activity	molecular_function	6	psu.G.00035535	1	149	1	168
GO:0005451	monovalent cation:proton antiporter activity	molecular_function	11	psu.G.00018135	1	149	1	168
GO:0005090	Sar guanyl-nucleotide exchange factor activity	molecular_function	8	psu.G.00000469	1	149	1	168
GO:0009526	plastid envelope	cellular_component	6	psu.G.00035535	1	149	1	168
GO:0045893	positive regulation of transcription, DNA-templated	biological_process	9	psu.G.00006569	1	149	1	168
GO:1902347	response to strigolactone	biological_process	6	psu.G.00004979	1	149	1	168
GO:0000325	plant-type vacuole	cellular_component	7	psu.G.00008473	1	149	1	168
GO:0006048	UDP-N-acetylglucosamine biosynthetic process	biological_process	8	psu.G.00008416	1	149	1	168
GO:0010264	myo-inositol hexakisphosphate biosynthetic process	biological_process	9	psu.G.00017562	1	149	1	168
GO:0048232	male gamete generation	biological_process	6	psu.G.00000558	1	149	1	168
GO:0016458	gene silencing	biological_process	4	psu.G.00002134	1	149	1	168
GO:0009751	response to salicylic acid	biological_process	6	psu.G.00032940	1	149	1	168
GO:0004022	alcohol dehydrogenase (NAD) activity	molecular_function	7	psu.G.00003074	1	149	1	168
GO:0003743	translation initiation factor activity	molecular_function	8	psu.G.00015420	1	149	1	168
GO:0010027	thylakoid membrane organization	biological_process	7	psu.G.00026344	1	149	1	168
GO:0012505	endomembrane system	cellular_component	4	psu.G.00018135	1	149	1	168
GO:0044550	secondary metabolite biosynthetic process	biological_process	5	psu.G.00027268	1	149	1	168
GO:0009733	response to auxin	biological_process	6	psu.G.00022979	1	149	1	168
GO:0019901	protein kinase binding	molecular_function	7	psu.G.00000375	1	149	1	168
GO:0071555	cell wall organization	biological_process	6	psu.G.00013868	1	149	1	168
GO:0033116	endoplasmic reticulum-Golgi intermediate compartment membrane	cellular_component	6	psu.G.00000558	1	149	1	168
GO:0009657	plastid organization	biological_process	6	psu.G.00035535	1	149	1	168
GO:0004185	serine-type carboxypeptidase activity	molecular_function	9	psu.G.00014391	1	149	1	168
GO:0008526	phosphatidylinositol transporter activity	molecular_function	6	psu.G.00002549	1	149	1	168
GO:0032880	regulation of protein localization	biological_process	6	psu.G.00022979	1	149	1	168
GO:0008514	organic anion transmembrane transporter activity	molecular_function	7	psu.G.00018845	1	149	1	168
GO:0016123	xanthophyll biosynthetic process	biological_process	12	psu.G.00001276	1	149	1	168
GO:0005849	mRNA cleavage factor complex	cellular_component	4	psu.G.00014617	1	149	1	168
GO:0046686	response to cadmium ion	biological_process	7	psu.G.00017596	1	149	1	168
GO:0010311	lateral root formation	biological_process	5	psu.G.00021440	1	149	1	168
GO:0008138	protein tyrosine/serine/threonine phosphatase activity	molecular_function	9	psu.G.00022769	1	149	1	168
GO:0008139	nuclear localization sequence binding	molecular_function	7	psu.G.00006338	1	149	1	168
GO:0010082	regulation of root meristem growth	biological_process	8	psu.G.00002134	1	149	1	168
GO:0009688	abscisic acid biosynthetic process	biological_process	11	psu.G.00003074	1	149	1	168
GO:0070847	core mediator complex	cellular_component	7	psu.G.00016469	1	149	1	168
GO:0019203	carbohydrate phosphatase activity	molecular_function	8	psu.G.00022769	1	149	1	168
GO:0010319	stromule	cellular_component	7	psu.G.00008837	1	149	1	168
GO:0010073	meristem maintenance	biological_process	4	psu.G.00002134	1	149	1	168
GO:0010291	carotene beta-ring hydroxylase activity	molecular_function	6	psu.G.00001276	1	149	1	168
GO:0004842	ubiquitin-protein transferase activity	molecular_function	6	psu.G.00001647	1	149	1	168
GO:1901869	ecgonine methyl ester biosynthetic process	biological_process	9	psu.G.00007708	1	149	1	168
GO:0008361	regulation of cell size	biological_process	6	psu.G.00000558	1	149	1	168
GO:0005774	vacuolar membrane	cellular_component	7	psu.G.00010606;psu.G.00017596;psu.G.00008473;psu.G.00013908	4	149	5	168
GO:0006412	translation	biological_process	8	psu.G.00000197;psu.G.00025115;psu.G.00013056;psu.G.00023603	4	149	5	168
GO:0005634	nucleus	cellular_component	6	psu.G.00000651;psu.G.00001085;psu.G.00015144;psu.G.00007855;psu.G.00005070;psu.G.00007374;psu.G.00003764;psu.G.00014617;psu.G.00017904;psu.G.00002134;psu.G.00010064;psu.G.00022979;psu.G.00026140;psu.G.00011319;psu.G.00006813;psu.G.00017596;psu.G.00031965;psu.G.00015597;psu.G.00002834;psu.G.00011400;psu.G.00032940;psu.G.00032205;psu.G.00014764;psu.G.00005308;psu.G.00007837;psu.G.00016851;psu.G.000…	38	149	45	168
GO:0009507	chloroplast	cellular_component	7	psu.G.00012796;psu.G.00011993;psu.G.00002071;psu.G.00008837;psu.G.00017596;psu.G.00015674;psu.G.00017886;psu.G.00003597;psu.G.00022769;psu.G.00035535;psu.G.00001276;psu.G.00021440	12	149	15	168
GO:0005737	cytoplasm	cellular_component	5	psu.G.00016960;psu.G.00022979;psu.G.00014617;psu.G.00000651;psu.G.00022769;psu.G.00003476;psu.G.00004979;psu.G.00005049;psu.G.00001163;psu.G.00000558;psu.G.00003938;psu.G.00023805;psu.G.00030531;psu.G.00001403;psu.G.00027004;psu.G.00012992;psu.G.00033380;psu.G.00000469;psu.G.00015311;psu.G.00018866;psu.G.00015420;psu.G.00019028;psu.G.00017562	23	149	28	168
GO:0005789	endoplasmic reticulum membrane	cellular_component	5	psu.G.00018212;psu.G.00023905;psu.G.00000558	3	149	4	168
GO:0005829	cytosol	cellular_component	6	psu.G.00016960;psu.G.00019028;psu.G.00017596;psu.G.00017785;psu.G.00008416;psu.G.00008890;psu.G.00003074;psu.G.00030531;psu.G.00021602;psu.G.00000259;psu.G.00015597;psu.G.00006338;psu.G.00000558;psu.G.00001060;psu.G.00031965	15	149	19	168
GO:0003723	RNA binding	molecular_function	6	psu.G.00012276;psu.G.00011400;psu.G.00010917;psu.G.00000197;psu.G.00021602	5	149	7	168
GO:0003735	structural constituent of ribosome	molecular_function	4	psu.G.00013056;psu.G.00002299;psu.G.00000197;psu.G.00012276;psu.G.00025115	5	149	7	168
GO:0004832	valine-tRNA ligase activity	molecular_function	7	psu.G.00001060	1	149	2	168
GO:0005509	calcium ion binding	molecular_function	7	psu.G.00017596	1	149	2	168
GO:0043161	proteasome-mediated ubiquitin-dependent protein catabolic process	biological_process	11	psu.G.00016629	1	149	2	168
GO:0009738	abscisic acid-activated signaling pathway	biological_process	6	psu.G.00027564	1	149	2	168
GO:0008233	peptidase activity	molecular_function	5	psu.G.00004196	1	149	2	168
GO:0016042	lipid catabolic process	biological_process	6	psu.G.00006391	1	149	2	168
GO:0006438	valyl-tRNA aminoacylation	biological_process	13	psu.G.00001060	1	149	2	168
GO:0016298	lipase activity	molecular_function	6	psu.G.00006391	1	149	2	168
GO:0008360	regulation of cell shape	biological_process	8	psu.G.00011319	1	149	2	168
GO:0016567	protein ubiquitination	biological_process	11	psu.G.00007374	1	149	2	168
GO:0009793	embryo development ending in seed dormancy	biological_process	5	psu.G.00017562	1	149	2	168
GO:0002181	cytoplasmic translation	biological_process	9	psu.G.00012276	1	149	2	168
GO:0046872	metal ion binding	molecular_function	6	psu.G.00014617;psu.G.00005049;psu.G.00004196	3	149	5	168
GO:0022625	cytosolic large ribosomal subunit	cellular_component	8	psu.G.00012276;psu.G.00025115;psu.G.00000197	3	149	5	168
GO:0006470	protein dephosphorylation	biological_process	9	psu.G.00022769;psu.G.00030531	2	149	4	168
GO:0004722	protein serine/threonine phosphatase activity	molecular_function	9	psu.G.00030531	1	149	3	168

[truncated: 5 more sheets: Table S11, Table S12, Table S13, Table S14, Table S15]
